# Supplementary material for: Gene Expression during the Generation and Activation of Mouse Neutrophils: Implication of Novel Functional and Regulatory Pathways
Source: PLoS One. 2014 Oct 3;9(10):e108553. doi: 10.1371/journal.pone.0108553 (PMC4184787; doi:10.1371/journal.pone.0108553)
Supplement: File S2 — Gene expression in mouse neutrophils. Expression of all 1283 probes that passed filters for analysis (see Methods) is shown, both in individual samples and as means of 3–4 replicate samples. Assignment to clusters based on similar patterns of expression across 4 conditions is shown in the final 2 columns: i) using our original notation, in order to show where clusters produced by ExpressCluster were pooled after inspection, and ii) using notation used in Figure 3A, which provides the numbers of probes in each cluster. (XLSX) [file pone.0108553.s006.xlsx]

## Sheet: Sheet1
ProbeSet ID	Gene Symbol	GN.BM mean	GN.Bl mean	GN.Arth.SynF mean	GN.UrAc.PC mean	GN.Thio.PC mean	GN.BM#1	GN.BM#2	GN.BM#3	GN.BM#4	GN.Bl#1	GN.Bl#2	GN.Bl#3	GN.Arth.SynF#1	GN.Arth.SynF#2	GN.Arth.SynF#3	GN.UrAc.PC#1	GN.UrAc.PC#2	GN.UrAc.PC#3	GN.Thio.PC#1	GN.Thio.PC#2	GN.Thio.PC#3	Cluster - Original	Cluster - Notation in paper
10344750	Sgk3	972.529	804.558	455.934	913.938	669.557	991.522	892.221	946.377	1068.49	831.09	912.173	686.986	368.993	547.118	469.469	1083.14	764.845	921.49	660.241	642.543	707.551	0	38
10351182	Sele	64.7624	126.472	78.1095	225.363	124.014	57.5075	64.6308	76.8779	61.5638	98.1107	117.568	175.377	85.1885	77.9136	71.7989	261.86	273.186	160	109.99	138.86	124.878	0	38
10364502	Palm	385.461	528.435	295.115	621.031	451.611	375.24	362.744	413.872	391.874	579.327	460.596	553.008	282.815	312.325	290.982	736.162	695.366	467.899	385.273	408.31	585.51	0	38
10365227	Ap3m1	854.337	739.359	372.24	1132.08	642.721	992.973	924.003	719.836	806.626	650.946	579.457	1071.52	348.273	392.355	377.457	1340.66	1123.82	962.971	601.775	614.424	718.067	0	38
10373542	Dgka	975.969	904.299	537.97	1202.38	806.098	1004.92	1043.63	951.786	908.921	825.647	920.915	972.574	480.392	631.053	513.587	1283.8	1195.75	1132.37	879.579	790.975	752.879	0	38
10379633	Slfn1	3280.79	4870.81	2970.75	5992.37	5271.19	3313.31	3153.44	3250.94	3410.82	3594.41	5244.18	6130.55	3080.38	3046.59	2793.71	5952.15	7192.06	5026.53	5378.22	4735.13	5751.16	0	38
10390574	Fbxl20	566.11	658.789	301.101	728.858	559.934	578.236	594.103	534.896	558.942	620.811	776.275	593.285	244.572	373.627	298.739	896.993	841.511	512.955	590.568	678.146	438.346	0	38
10392183	Ern1	268.683	412.777	259.094	568.321	388.677	269.118	280.592	251.214	274.726	377.076	399.964	466.334	275.627	290.394	217.303	730.412	617.251	407.147	379.513	433.812	356.646	0	38
10395692	Arhgap5	59.9531	177.847	115.447	444.13	144.987	68.109	47.8857	56.0318	70.6973	202.128	204.929	135.804	122.39	131.989	95.2488	706.575	547.625	226.406	150.125	148.932	136.314	0	38
10404152	Fam65b	2204.16	2308.5	1447.03	2951.01	2713.72	2346.63	2320.57	2149.01	2016.95	2365.82	2097.29	2479.4	1152.02	1891.75	1390.31	3401.79	2981.17	2534.08	2625.99	2612.55	2912.98	0	38
10409414	Rab24	743.294	608.005	335.482	679.049	600.252	729.411	757.486	734.521	752.127	487.866	669.911	687.71	290.549	434.857	298.842	774.919	732.576	551.561	609.294	623.706	569.106	0	38
10411235	Iqgap2	638.92	371.566	204.863	442.94	287.486	667.142	643.089	590.067	658.256	325.255	377.372	417.94	190.913	223.511	201.49	572.009	442.509	343.328	290.224	272.505	300.43	0	38
10418004	Ap3m1	444.529	406.44	221.022	536.083	322.612	491.304	483.187	410.257	400.94	372.299	348.829	516.994	176.671	263.377	232.04	614.278	521.287	481.12	278.982	300.448	400.588	0	38
10426451	Irak4	1183.64	1135.63	607.622	1296.18	1014.4	1135.64	1134.25	1257.22	1212.04	1120.4	1332.95	980.663	522.622	712.388	602.555	1551.69	1311.13	1070.4	974.068	1048.88	1021.68	0	38
10432404	Tuba1a	829.489	856.529	653.013	1454.78	1102.46	772.437	896.016	785.519	870.776	1037.91	819.088	739.158	585.914	719.479	660.563	1551.14	1300.71	1526.02	1149.93	984.336	1183.79	0	38
10433996	Snap29	364.915	456.674	324.81	833.906	579.511	386.686	346.127	356.025	372.127	355.886	397.839	672.67	348.255	382.705	257.115	857.81	716.245	943.839	482.203	531.897	758.802	0	38
10445909	Kat2b	279.576	334.248	195.069	394.07	335.073	304.933	266.285	274.931	273.669	327.056	367.844	310.397	183.43	219.895	184.027	493.463	435.627	284.676	323.46	303.527	383.179	0	38
10456158	Gm9949	210.349	313.941	154.305	399.884	231.358	233.763	236.409	192.472	184.059	332.519	270.855	343.55	200.455	133.756	137.028	405.261	431.418	365.738	215.877	198.711	288.686	0	38
10459288	Adrb2	1007.95	3036.77	1089.89	3463.74	2581.12	1097.34	1107.2	941.706	902.135	2634.24	2830.8	3755.52	1020.63	1264.32	1003.27	4030.25	3445.86	2992.32	2414.7	2289.01	3111.07	0	38
10463911	Add3	1677.65	940.611	365.928	1045.76	757.244	1921.11	1857.34	1403.48	1581.83	968.349	909.893	944.514	284.411	442.376	389.446	1195.91	1038.92	920.487	698.699	816.638	761.005	0	38
10469046	Phyh	824.482	1186.75	736.687	1570.79	1277.82	812.552	693.481	885.722	925.853	1193.54	1145.94	1222	692.65	869.856	663.572	1663.88	1449.3	1607.2	1312.16	1229.21	1293.6	0	38
10492815	Tmem154	2405.22	2446.05	1287.55	3157.56	1970.15	2582.81	2435.44	2282.48	2331.01	2398.58	2247.29	2715.06	1494.04	1380.92	1034.57	3205.64	3092.65	3175.48	1985.14	1880.79	2048.18	0	38
10511290	Tnfrsf18	147.374	139.072	105.788	227.818	132.309	140.048	147.624	153.031	149.097	117.957	150.714	151.301	104.332	85.8545	132.168	250.648	205.003	230.114	130.023	164.226	108.469	0	38
10524621	Oasl2	1164.89	3239.57	1734.95	4801.73	3780.45	912.003	959.674	1463.2	1437.87	2485.22	3480.8	3930.24	2153.74	1561.33	1553	5505.01	5243.16	3835.68	2942.67	3665.98	5008.39	0	38
10526943	Gpr146	194.949	349.003	223.018	654.194	332.749	193.841	209.625	187.143	189.941	312.519	371.666	365.979	298.395	203.886	182.322	834.379	596.359	562.663	255.595	414.402	347.837	0	38
10533446	Tctn1	157.808	207.39	133.171	451.997	174.592	153.776	146.932	157.249	174.552	167.713	212.575	250.197	128.065	137.462	134.156	565.45	473.758	344.713	171.768	184.139	168.261	0	38
10541507	Aicda	98.8104	126.896	66.1512	138.92	118.132	95.3867	79.2193	105.699	119.35	119.792	121.969	139.85	79.7404	64.5819	56.2113	128.961	189.071	109.955	115.412	116.904	122.186	0	38
10542880	4833442J19Rik	47.5312	97.8117	51.4401	153.506	104.413	45.7034	36.661	57.1941	53.2611	101.211	87.085	106.17	47.2713	61.8244	46.5745	234.008	111.272	138.92	112.737	87.2724	115.697	0	38
10557560	Cdipt	660.459	582.139	420.984	978.018	637.372	643.2	636.12	669.026	695.111	568.492	609.823	569.053	376.822	473.475	418.182	1332.84	969.176	724.202	672.851	561.504	685.343	0	38
10557571	AI467606	1081.6	1279.46	566.622	1940.37	1375.64	1209.66	999.655	999.865	1131.92	1347.1	1291.19	1204.18	566.497	636.823	504.271	2733.73	1931.06	1383.9	1307.55	1365.69	1457.81	0	38
10559446	Lilrb3	2928.34	3072.77	1475.62	3584.5	2783.83	2913.81	2828.02	3077.41	2899.71	2156.81	3189.4	4217.63	1352.52	1717.17	1383.46	4208.42	4030.77	2715.06	2392.48	3260.28	2765.83	0	38
10559606	Tmem86b	180.459	184.111	100.464	305.745	170.221	158.291	205.321	183.923	177.413	147.571	241.869	174.846	102.71	96.1835	102.64	469.984	347.565	174.969	171.827	162.431	176.717	0	38
10562117	Ffar2	206.54	79.0115	44.7705	128.595	71.0479	215.621	218.362	154.299	250.488	72.8265	74.0053	91.5207	47.384	47.7488	39.6626	126.848	99.9691	167.697	67.8682	77.3509	68.3159	0	38
10566366	Trim30d	353.067	1279.53	651.313	1828.48	1380.53	291.635	274.135	409.465	474.689	872.252	1348.91	1780.43	707.785	677.642	576.059	1970.53	2005.47	1546.93	1158.22	1398.44	1624.42	0	38
10569707	Myadm	1301.22	2889.11	1858.03	3934.81	2037.58	1418.54	1405.84	1134.19	1267.47	2942.95	2502.34	3274.63	1853.02	2118.17	1634.24	4578.57	3554.16	3743.71	1982.92	1738.03	2454.6	0	38
10590245	Slc25a38	422.999	441.298	211.768	519.003	352.935	422.557	470.308	404.624	398.142	510.055	401.427	419.733	274.54	196.282	176.236	579.913	501.392	480.807	316.402	331.945	418.581	0	38
10600310	Avpr2	174.033	168.751	83.1775	165.698	145.59	195.845	175.753	167.177	159.416	147.186	170.604	191.375	80.2608	85.4688	83.8892	166.443	188.466	145.028	133.778	152.145	151.62	0	38
10607113	Rgs3	655.96	1271.82	769.943	2232.76	1511.29	646.901	765.617	697.04	536.294	1308.9	1065.66	1474.89	805.44	770.68	735.308	2682.81	2169.19	1912.68	1353.67	1587	1606.78	0	38
10348078	Ptma	385.267	395.934	466.71	794.543	536.516	373.273	325.894	370.892	488.314	393.227	357.886	441.042	521.698	404.158	482.137	877.383	745.034	767.34	503.084	631.293	486.268	1	19
10373571	1110012D08Rik	99.197	112.432	133.02	249.128	116.77	93.3748	104.133	113.971	87.3741	92.4009	114.939	133.823	101.488	148.891	155.762	315.17	201.633	243.312	106.998	131.355	113.285	1	19
10387985	A430084P05Rik	43.0434	68.2149	70.1137	207.081	76.7001	29.1991	46.6155	55.7965	45.1981	63.9883	69.1359	71.752	78.9982	70.0645	62.2721	322.51	205.16	134.21	82.6339	89.4126	61.0703	1	19
10401698	6430527G18Rik	100.282	165.647	234.976	263.932	126.372	83.4233	117.593	104.517	98.6358	187.783	156.664	154.5	241.013	221.369	243.17	333.133	279.337	197.575	99.8525	130.995	154.289	1	19
10417601	Ptma	367.325	357.336	435.852	746.265	490.531	368.129	312.156	349.276	453.59	360.531	314.277	402.695	488.02	400.766	423.34	824.169	730.767	690.057	471.112	568.778	440.487	1	19
10429564	Ly6a	133.64	298.031	312.49	774.007	254.933	114.931	123.758	177.409	126.405	232.224	236.745	481.499	302.964	369.62	272.496	869.4	685.942	777.548	176.09	279.017	337.22	1	19
10432661	Galnt6	60.3684	119.281	193.848	406.815	152.281	60.24	58.4219	72.2345	52.2438	84.7357	106.107	188.759	191.459	210.91	180.39	649.189	343.767	301.687	152.635	136.819	169.098	1	19
10434845	Il1rap	692.801	1231.44	2101.43	3285.86	2143.48	658.053	638.551	734.197	746.732	946.461	1612.11	1223.88	1686.75	2543.97	2162.61	4169.43	2805.43	3033	2093.93	2198.44	2139.35	1	19
10435948	Ccdc80	56.6227	87.021	74.5793	174.546	58.6845	66.5377	52.544	57.3751	51.2445	78.044	77.2557	109.295	75.5671	71.4322	76.8471	194.228	160.96	170.098	57.4933	54.1679	64.8949	1	19
10465638	Naa40	97.4506	86.9319	112.424	201.441	160.114	89.2673	115.556	81.3276	107.501	79.1101	88.5921	93.7369	108.142	95.6093	137.429	216.935	175.599	214.582	173.905	155.847	151.453	1	19
10476252	Cdc25b	280.87	237.086	305.319	488.237	392.286	240.684	264.831	327.051	298.532	219.266	252.802	240.416	240.436	419.362	282.277	496.221	458.908	511.081	376.738	345.699	463.522	1	19
10499394	Lmna	75.737	96.2291	233.444	255.721	133.191	71.2917	81.7823	75.3919	74.853	92.3595	96.4208	100.062	212.468	244.287	245.108	385.56	264.763	163.815	119.933	133.12	147.993	1	19
10531370	Naaa	422.145	559.021	552.434	1385.66	624.845	464.902	437.56	366.964	425.428	534.628	573.348	569.922	483.339	624.856	558.226	1580.89	1074.35	1566.46	679.042	535.868	670.445	1	19
10548905	Eps8	70.5511	167.29	257.154	585.875	318.621	78.6594	65.9664	70.6764	67.5567	120.093	168.663	231.137	252.391	321.619	209.491	727.368	524.609	527.016	320.446	339.225	297.563	1	19
10552369	Siglec5	198.697	502.53	564.439	1232.76	533.625	185.689	196.007	216.143	198.137	446.87	607.394	467.555	638.455	509.302	553.027	1721.36	1419.21	766.855	543.572	500.026	559.059	1	19
10574976	Pla2g15	193.084	221.271	211.734	429.747	291.366	201.519	194.447	185.071	191.658	200.353	271.719	199.003	221.988	231.409	184.784	619.752	379.952	337.049	301.568	301.721	271.847	1	19
10581996	Cdyl2	166.023	107.205	133.008	224.717	183.958	167.21	170.913	157.855	168.415	98.7117	106.258	117.467	124.951	142.853	131.827	304.083	238.505	156.464	171.551	168.809	214.966	1	19
10588495	Dusp7	313.173	398.098	328.21	788.284	368.575	304.559	336.2	323.092	290.763	387.759	405.911	400.846	403.853	282.851	309.511	1123.54	863.643	504.807	318.311	336.913	466.885	1	19
10590306	Entpd3	149.04	308.948	319.041	702.895	198.813	130.733	111.132	185.37	183.208	209.409	339.18	415.174	333.139	307.392	317.119	1192.46	559.26	520.733	203.791	196.012	196.727	1	19
10352703	Mfsd7b	225.964	292.134	178.516	170.938	142.15	217.326	224.061	242.655	220.642	348.692	285.6	250.349	178.856	168.083	189.236	157.946	166.727	189.67	145.338	130.879	151.004	10	62A
10353524	Ogfrl1	953.246	1365.56	771.201	722.297	556.799	1020.38	922.254	875.415	1002.29	1233.99	1293.52	1595.33	864.675	744.77	712.243	837.389	827.937	543.529	548.069	520.326	605.318	10	62A
10362904	Rtn4ip1	113.691	274.263	170.494	201.386	110.976	126.361	123.017	98.1149	109.546	298.421	314.766	219.626	140.652	197.085	178.784	249.177	180.534	181.561	104.391	129.934	100.763	10	62A
10365136	Aes	1247.47	1072.82	624.865	556.255	518.687	1183.81	1360.16	1253.49	1199.86	1271.96	987.089	983.439	605.677	646.742	622.854	644.802	631.077	422.973	495.211	471.064	598.2	10	62A
10379321	Rab11fip4	313.462	510.12	297.182	293.258	207.164	330.295	302.014	328.019	295.062	627.802	585.4	361.195	273.757	322.01	297.736	318.396	318.726	248.522	217.053	213.971	191.434	10	62A
10388488	Fam101b	2077.88	1128.77	525.577	568.007	369.789	1954.99	2254.06	2160.18	1958.33	1190.43	874.348	1381.75	487.179	616.996	482.991	505.941	416.781	869.067	348.074	321.53	451.825	10	62A
10389283	Lhx1	141.05	187.078	104.145	78.6297	55.7197	148.032	127.164	153.667	136.833	170.994	219.117	174.748	113.857	91.3896	108.557	73.5568	96.5454	68.455	56.4205	54.4718	56.2882	10	62A
10389775	Pctp	181.232	216.629	155.304	94.9024	87.3832	238.55	235.331	129.969	147.857	355.64	177.755	160.811	136.861	189.116	144.725	103.338	106.933	77.3497	80.6346	88.3308	93.6808	10	62A
10392825	Gm11711	173.528	462.765	343.857	227.737	157.927	168.762	151.574	186.229	190.341	401.753	541.513	455.528	357.36	333.762	340.871	253.805	233.326	199.451	173.759	163.808	138.385	10	62A
10392834	Gm11711	169.421	445.665	345.741	230.459	158.781	159.371	146.619	181.05	194.749	393.135	486.194	463.098	360.875	337.011	339.823	259.221	232.746	202.874	176.263	163.127	139.222	10	62A
10393620	Cbx4	530.713	515.138	338.574	271.77	214.894	544.643	593.798	488.553	502.086	576.447	491.13	482.851	378.444	345.281	297.019	328.761	308.315	198.029	214.022	210.309	220.474	10	62A
10396094	Klhdc2	290.489	474.802	195.862	228.27	137.839	346.015	288.702	248.058	287.356	565.559	448.358	422.119	172.743	216.023	201.348	243.387	253.462	192.814	140.647	141.145	131.924	10	62A
10400023	Tspan13	1238.11	4570.22	2463.34	2362.44	716.812	1335.55	1199.73	1166.24	1257.48	4083.94	4870.33	4799.25	2468.47	2498.49	2423.65	2924.61	2344.74	1922.75	743.686	677.986	730.476	10	62A
10401028	Sgpp1	324.182	205.929	105.058	116.916	76.7819	369.946	301.824	304.314	325.042	226.435	242.624	158.955	87.6186	122.156	108.336	117.968	125.881	107.621	65.6843	87.31	78.9317	10	62A
10403048	Ighv1-72	382.464	447.751	206.189	171.083	158.732	423.467	414.608	305.166	399.364	451.656	576.928	344.493	210.24	214.229	194.627	213.982	186.519	125.464	125.142	149.409	213.901	10	62A
10403063	LOC100046275	149.939	175.946	99.2287	85.594	77.7904	171.17	144.913	139.849	145.703	188.276	186.977	154.722	93.3787	99.1058	105.576	90.0416	71.2872	97.6956	74.2569	68.6809	92.3006	10	62A
10403108	Hmgn2	6904.06	5776.68	2949.76	2116.21	1519.78	7174.1	6828.78	6594.16	7033.13	6108.07	5717.98	5519.35	2965.23	2947.7	2936.41	1860.68	2234.8	2279.1	1503.17	1548.29	1508.28	10	62A
10404059	Hist1h1c	871.531	1269.15	737.459	571.321	334.26	889.41	950.044	734.08	930.126	1251.17	1171.58	1394.61	906.58	670.568	659.728	584.129	603.219	529.245	329.063	315.351	359.898	10	62A
10406423	Mblac2	115.541	167.931	69.5551	80.2731	56.9198	126.624	112.294	109.438	114.528	250.468	169.211	111.741	59.0291	90.9437	62.6829	68.9826	78.849	95.0986	48.9125	68.0239	55.4255	10	62A
10409557	H2afy	654.995	491.816	343.688	351.669	233.985	751.445	637.837	613.029	626.418	549.18	566.817	382.164	329.331	386.071	319.296	373.47	344.899	337.641	234.514	251.698	217.029	10	62A
10415714	Fam123a	282.507	259.461	310.248	206.94	121.531	303.694	285.355	257.862	285.041	268.918	268.438	241.966	239.298	388.696	321.054	220.878	233.964	171.487	118.39	117.604	128.921	10	62A
10422598	Sepp1	185.164	283.938	167.09	98.0246	70.4021	208.566	200.198	149.002	188.942	316.925	279.725	258.214	139.061	163.89	204.689	92.5664	90.7463	112.13	81.7171	69.6131	61.3413	10	62A
10437483	Rogdi	706.051	493.248	278.621	236.752	172.438	792.166	684.554	660.035	694.31	510.334	464.66	506.064	290.726	264.016	281.789	205.406	263.198	245.461	177.7	159.616	180.775	10	62A
10437945	Mcm4	147.089	157.169	126.923	108.56	68.0682	140.018	126.652	151.574	174.139	182.048	130.595	163.301	98.6766	165.13	125.482	112.661	84.4656	134.449	68.405	72.4306	63.6535	10	62A
10442616	Hagh	332.109	260.835	153.304	134.258	126.089	370.565	365.763	289.867	309.641	297.442	260.569	228.966	124.533	152.102	190.214	148.311	151.461	107.733	131.097	132.59	115.327	10	62A
10456254	Nedd4l	270.723	257.996	211.704	197.245	126.813	301.595	262.077	232.933	291.755	272.133	287.359	219.599	192.293	237.348	207.892	207.619	185.472	199.285	141.751	117.318	122.632	10	62A
10456727	Dym	569.29	970.307	468.213	441.313	339.433	586.632	569.36	547.067	574.83	858.26	848.988	1253.74	517.448	458.157	432.961	460.937	465.833	400.284	306.743	332.955	382.916	10	62A
10457733	B4galt6	277.689	176.812	96.956	78.0506	61.0262	265.723	236.005	286.88	330.512	175.42	200.127	157.453	61.9013	135.321	108.808	90.112	72.0409	73.2432	53.0242	75.6693	56.6442	10	62A
10459918	1110032A13Rik	793.361	377.385	192.1	175.493	141.17	750.849	861.98	765.315	799.824	456.514	328.719	358.158	151.606	181.92	257.03	159.267	191.786	176.945	167.145	114.225	147.358	10	62A
10467871	Dnmbp	350.16	341.309	178.158	157.252	126.885	312.738	368.198	346.614	376.667	363.728	356.308	306.791	155.96	210.583	172.18	172.892	170.021	132.286	117.353	115.243	151.051	10	62A
10479852	Camk1d	310.47	482.224	332.845	327.921	207.731	380.236	353.132	262.073	264.036	526.676	540.492	393.925	282.292	377.653	345.887	425.522	363.569	227.928	245.649	196.331	185.866	10	62A
10481845	Fam125b	519.953	472.989	218.649	227.381	137.437	555.658	585.498	501.61	447.875	433.33	421.54	579.29	233.787	205.344	217.742	243.496	318.768	151.459	138.778	136.61	136.934	10	62A
10488020	Tmx4	1425.88	678.158	385.82	352.454	244.65	1478.3	1406.3	1468.66	1353.86	838.29	790.642	470.564	356.179	387.442	416.176	409.917	380.394	280.788	244.293	232.858	257.414	10	62A
10497345	Gm9733	456.176	790.047	305.78	356.17	124.179	582.387	424.664	330.012	530.571	939.404	787.429	666.645	258.529	399.507	276.819	443.879	430.444	236.478	139.592	191.149	71.7658	10	62A
10508089	Mrps15	548.882	739.823	472.852	512.221	271.495	574.526	474.232	577.612	576.741	712.058	781.257	727.905	461.899	416.14	550.034	620.898	555.391	389.72	286.14	273.98	255.262	10	62A
10508099	Oscp1	295.491	398.671	202.182	182.135	122.5	208.328	214.465	425.499	401.031	415.917	616.988	246.921	173.647	259.402	183.48	253.409	179.949	132.497	120.81	135.654	112.168	10	62A
10509790	Aldh4a1	199.089	196.824	120.941	128.047	95.6713	224.466	190.416	197.861	185.768	234.398	203.141	160.135	144.432	142.733	85.8077	124.379	124.743	135.314	108.705	94.5116	85.2333	10	62A
10510687	Acot7	390.731	647.089	320.502	281.513	247.543	419.98	467.808	356.782	332.517	766.842	580.588	608.579	286.337	341.539	336.647	301.855	285.1	259.237	207.688	272.219	268.302	10	62A
10516823	Epb4.1	570.196	496.518	280.366	264.147	205.756	597.823	562.455	553.997	567.451	483.163	525.465	482.135	287.637	292.877	261.606	283.979	260.951	248.71	203.198	223.081	192.165	10	62A
10517141	Hmgn2	5786.25	4082.35	2476.04	1875.55	1345.45	6227.65	5509.36	5668.03	5764.07	4073.9	4310.25	3874.52	2582.67	2511.41	2340.39	1721.31	1959.83	1955.74	1359.53	1404.18	1275.84	10	62A
10518350	Hmgb2	2005.33	1677.11	800.554	851.987	593.671	2290.65	1786.05	1765.26	2239.16	1679.64	1557.18	1803.55	710.841	919.509	784.954	907.438	867.647	785.488	597.108	660.343	530.659	10	62A
10518352	Hmgb2	1886.35	1575.68	757.685	797.426	574.637	2153.68	1664.84	1656.75	2131.47	1552.88	1443.11	1745.68	667.777	851.995	764.535	844.612	819.226	732.841	557.593	632.396	538.115	10	62A
10528583	Cdk5	323.949	199.227	123.569	122.755	98.8001	351.607	342.036	264.299	346.482	205.353	191.419	201.167	97.3328	111.985	173.104	123.712	135.396	110.433	105.934	106.918	85.1498	10	62A
10542691	Lrmp	574.456	178.48	102.55	98.1476	73.5384	628.906	624.588	483.541	573.341	213.792	211.465	125.758	87.3148	105.653	116.905	89.2423	90.5296	117.025	73.7649	87.4295	61.6644	10	62A
10543686	Ube2h	1418.94	1669.16	988.855	799.757	697.429	1572.36	1382.66	1358.63	1372.44	1532.5	1773.16	1711.37	903.905	1213.46	881.556	971.89	783.915	671.409	610.671	682.712	813.68	10	62A
10547153	Alox5	3976.77	2731.42	1584.94	1552.09	1159.6	4091.58	4168.06	4001.89	3664.65	2814.36	2958.1	2447.8	1333.78	1958.94	1523.83	1875.47	1881.34	1059.68	1188.33	1283.39	1022.41	10	62A
10552276	Ube2h	1476.66	1766.12	1035.11	838.245	734.889	1630.17	1446.65	1425.28	1414.58	1616.31	1908.14	1786.17	948.507	1260.32	927.751	1016.26	817.264	709.158	643.825	724.754	850.562	10	62A
10556583	Nucb2	472.42	151.105	105.502	95.5308	64.6533	530.332	452.831	401.085	517.122	131.166	124.386	211.465	84.33	132.095	105.417	102.08	98.6836	86.5457	73.3762	61.7839	59.6132	10	62A
10557009	Eef2k	232.687	366.119	208.829	223.404	119.934	220.788	231.989	214.668	266.613	422.855	445.363	260.591	186.468	222.556	219.446	284.581	275.841	142.039	110.03	116.019	135.139	10	62A
10560919	Atp1a3	1350.04	2145.61	1227.17	1272.72	876.311	1312.17	1393.59	1353.19	1342.46	2621.2	2254.8	1671.27	1145.37	1292.04	1248.78	1409.29	1439.51	1016.22	891.492	977.822	771.964	10	62A
10568266	Gm166	262.453	170.258	101.68	80.3747	53.0415	273.358	251.345	226.463	304.936	190.941	212.848	121.437	83.8943	166.815	75.1164	91.1253	91.1871	62.4865	51.7574	49.8152	57.8778	10	62A
10571774	Aga	176.3	164.805	100.595	66.8691	63.2709	208.662	198.169	138.216	169.034	210.635	156.399	135.877	91.202	115.163	96.9193	53.863	82.3326	67.424	62.2643	59.5077	68.3597	10	62A
10579659	Hmgn2	5930.73	4126.61	2440.45	1791.77	1315.96	6272.43	5594.74	5457.08	6460.37	4132.87	4212.69	4036.18	2618.58	2474	2243.61	1653.48	1891.73	1839.02	1293.66	1394.46	1263.27	10	62A
10579724	Slc35e1	1764.66	1427.84	862.234	840.25	703.414	1687.44	1866.07	1803.1	1707.91	1699.48	1574.11	1088.13	714.784	1026.83	873.373	888.441	857.768	778.443	717.21	605.769	801.088	10	62A
10579958	Il15	532.875	654.837	606.359	464.936	296.917	490.989	450.136	552.148	660.74	564.844	878.01	566.203	574.155	687.854	564.5	599.729	456.575	367.039	267.129	263.247	372.237	10	62A
10582231	Fbxo31	342.78	794.913	357.46	395.665	253.817	353.622	327.934	350.859	339.315	874.772	922.962	622.129	323.926	391.843	359.851	445.597	508.871	273.17	286.293	248.566	229.779	10	62A
10583145	Tmem123	912.771	729.969	474.861	303.808	285.584	1062.04	877.263	782.711	951.864	878.411	759.878	582.736	451.151	478.916	495.586	379.808	365.793	201.835	307.089	302.833	250.459	10	62A
10583834	Anln	156.223	122.318	77.2465	70.8908	50.094	153.881	155.486	149.189	166.865	109.196	171.345	97.8114	70.2205	78.732	83.3723	76.4412	59.9301	77.7672	56.0757	50.2758	44.5885	10	62A
10591643	Rab3d	1844.75	555.218	243.904	216.139	179.171	2022.54	1896.58	1706.72	1768.96	782.358	513.941	425.669	191.5	293.478	258.172	194.179	220.124	236.228	198.352	160.38	180.808	10	62A
10591773	Hmgn2	5674.54	3874.22	2304.98	1688.29	1219.75	5960.5	5372.54	5278.82	6133.72	4009.96	4011.37	3615.1	2403.76	2406.79	2116.77	1559.19	1776.59	1737.22	1220.35	1291.1	1151.78	10	62A
10591960	Vps26b	1518.04	1053.87	508.038	594.582	415.173	1632.18	1578.95	1504.46	1369.68	1251.62	1252.86	746.432	443.087	551.263	536.836	717.903	649.381	450.889	425.899	386.649	434.573	10	62A
10596303	Acpp	836.845	377.466	156.467	138.726	86.0386	841.539	772.685	850.817	886.477	440.312	478.153	255.45	129.327	172.536	171.671	173.196	137.732	111.918	89.3271	89.0451	80.073	10	62A
10416837	Irg1	477.164	943.989	6057.84	1599.17	6042.7	379.814	353.389	616.619	626.37	723.465	910.03	1277.69	5280.21	7137.4	5898.79	1710.77	1192.16	2005.19	6609.38	5055.98	6602.79	11+14	70
10498024	Slc7a11	624.135	450.129	3134.95	628.918	4168.22	597.958	484.226	641.256	817.27	421.511	626.71	345.252	3167.65	3453.88	2816.1	681.723	538.059	678.178	4649.88	3888.04	4005.71	11+14	70
10523717	Spp1	118.1	66.1545	4947.13	220.576	3172.35	69.7279	77.8236	175.875	203.836	88.289	68.3695	47.9633	4030.75	6070.1	4948.56	352.911	207.068	146.858	4286.81	4774.54	1559.84	11+14	70
10538187	Gpnmb	47.8367	54.4107	297.444	56.4058	290.257	50.2314	44.985	53.4531	43.3539	52.3042	57.0426	53.9904	405.626	237.203	273.509	49.9359	58.9305	60.9843	167.82	398.15	365.978	11+14	70
10548385	Olr1	359.776	63.5778	962.338	101.542	1097.48	414.809	303.179	323.862	411.358	76.9853	50.2157	66.4765	1311.33	859.582	790.647	84.8669	76.1694	161.966	1542.28	1050.66	815.772	11+14	70
10570291	F10	81.3322	99.7219	1084.2	256.138	1513.16	73.313	79.9021	88.9652	83.9637	86.8353	89.5663	127.506	1701.98	876.602	854.235	275.493	204.134	298.812	1225.63	1471.68	1920.79	11+14	70
10597279	Ccrl2	76.8278	163.917	1306.31	184.064	1192.73	65.7649	79.6504	84.8348	78.4002	267.378	142.819	115.335	1250.43	1096.65	1625.6	179.08	173.478	200.732	1182.48	937.922	1529.93	11+14	70
10347933	Sp140	1030.13	489.832	1080.74	394.953	899.992	1158.14	964.608	955.799	1054.59	424.152	479.005	578.468	1235.64	1073.93	951.262	423.926	351.464	413.492	932.87	721.955	1082.39	11+14	70
10355958	Ube2v1	399.917	320.814	519.648	201.31	391.223	439.373	402.126	368.269	393.114	353.679	298.363	312.901	591.452	446.411	531.464	205.535	208.437	190.429	437.189	371.409	368.766	11+14	70
10356269	Sp140	888.246	509.929	936.079	364.838	921.233	1058.97	812.634	825.321	876.456	405.714	511.793	638.58	1122	875.201	835.288	382.167	348.438	364.688	1045.13	735.487	1017.1	11+14	70
10358733	Rgl1	47.6305	56.8397	120.489	66.674	106.799	46.3532	38.8999	50.5524	56.464	51.3864	64.3959	55.4944	110.426	147.894	107.109	69.6419	66.2908	64.2015	81.7973	128.625	115.782	11+14	70
10362511	Gstm3	68.8215	99.2639	181.202	75.5862	169.629	69.5802	67.4409	69.2072	69.0773	111.693	95.4149	91.7767	202.937	169.598	172.865	75.5355	64.3953	88.7813	142.697	168.863	202.559	11+14	70
10364950	Gadd45b	597.564	1284.19	2927.89	1072.38	2554.56	656.686	593.151	589.973	554.857	1354.15	1250.61	1250.56	3467.08	2585.44	2800.05	1247.47	1111.49	889.417	2311.05	2486.38	2901.15	11+14	70
10368970	Prdm1	38.974	52.5338	128.934	59.5415	87.4192	43.5574	33.0538	41.4083	38.7018	53.3547	54.3581	49.9897	154.412	110.914	125.15	57.7505	59.9117	61.0087	98.096	77.4205	87.9656	11+14	70
10371770	Gas2l3	174.912	69.9785	229.324	61.7472	132.31	166.442	159.055	183.788	192.376	72.6493	69.8138	67.5648	319.903	205.532	183.421	60.7286	59.981	64.6315	121.542	143.109	133.162	11+14	70
10379389	Adap2	79.6624	57.085	121.89	63.005	105.307	97.725	78.7436	69.3532	75.4618	59.7773	63.391	49.0909	115.996	134.853	115.772	53.6723	63.0461	73.9122	94.4198	154.015	80.3045	11+14	70
10383088	Gaa	91.0137	126.017	286.05	110.227	157.664	94.9817	90.0101	92.7447	86.5381	137.371	111.508	130.643	324.198	231.026	312.503	106.934	116.337	107.653	157.786	148.649	167.096	11+14	70
10383479	Hmga1	217.823	309.237	693.842	358.731	453.428	219.483	204.886	241.885	206.963	318.084	337.197	275.709	1012.47	504.95	653.356	329.052	402.176	348.839	404.092	414.51	556.558	11+14	70
10384233	Tns3	385.621	235.963	635.901	209.088	472.416	383.339	401.028	391.683	367.24	265.626	246.355	200.769	736.452	579.202	602.83	235.178	240.889	161.352	431.91	452.963	538.911	11+14	70
10386934	Wsb2	287.395	272.798	546.275	293.249	423.978	263.146	272.182	272.399	349.671	253.955	250.487	319.139	622.618	544.719	480.663	348.727	299.092	241.778	410.675	386.814	479.766	11+14	70
10398240	Eml1	68.2227	72.1571	147.569	69.7191	113.545	62.7958	54.6867	78.3921	80.4694	81.3381	64.6836	71.4083	142.719	141.52	159.106	64.4956	66.0974	79.4951	146.446	110.592	90.3863	11+14	70
10406254	Ell2	318.556	384.836	859.388	409.182	667.983	293.749	311.64	315.182	356.906	336.922	390.373	433.33	979.614	789.722	820.423	394.728	354.087	490.164	748.8	661.444	601.779	11+14	70
10406676	Lhfpl2	448.373	92.4103	200.12	72.1979	152.577	450.413	444.323	389.754	518.15	94.4251	88.7091	94.2117	199.769	211.109	190.035	62.9518	73.2471	81.616	149.04	141.242	168.734	11+14	70
10416251	Egr3	140.585	198.221	545.777	205.521	346.875	119.999	133.282	163.366	149.5	189.781	225.908	181.661	516.047	623.424	505.327	180.752	221.533	216.795	341.819	246.911	494.516	11+14	70
10419288	Gch1	100.007	105.071	277.129	111.764	233.987	111.779	93.5399	102.352	93.4674	103.343	110.941	101.177	227.364	327.062	286.216	129.457	100.112	107.719	267.603	210.186	227.762	11+14	70
10423805	Atp6v1c1	501.553	323.229	944.006	232.29	689.73	558.409	501.926	446.365	505.808	344.967	341.8	286.407	1043.62	863.656	933.347	285.14	311.873	140.947	621.987	753.256	700.347	11+14	70
10424370	Trib1	697.06	626.957	1848.19	606.884	959.142	543.496	694.24	788.971	793.075	823.287	572.874	522.52	1885.02	1843.1	1817.09	633.933	596.56	591.044	1139.3	651.879	1188.08	11+14	70
10425283	Maff	57.741	93.9328	229.51	98.1956	139.858	46.4078	61.8518	69.6848	55.572	69.9271	86.822	136.514	222.092	305.729	178.048	119.868	93.0662	84.8754	144.581	122.858	154.01	11+14	70
10435075	Tfrc	113.88	70.3093	175.187	71.4377	118.739	124.023	94.1438	103.528	139.133	79.816	76.1536	57.1819	177.271	193.449	156.782	80.4461	77.9621	58.1292	129.131	112.132	115.615	11+14	70
10435654	Lrrc58	398.36	190.602	315.304	162.399	337.207	446.075	382.329	366.766	402.595	226.548	178.095	171.62	373.323	323.527	259.532	190.697	156.507	143.506	330.803	343.133	337.8	11+14	70
10438769	Cldn1	493.458	82.7256	128.462	39.33	112.287	448.007	518.105	497.592	513.366	120.145	75.0927	62.7501	160.063	138.477	95.6443	41.9267	33.8803	42.8286	113.296	101.025	123.695	11+14	70
10441565	Rps6ka2	969.109	416.32	826.927	223.223	581.148	996.841	988.087	938.279	954.414	464.895	392	395.95	893.188	847.894	746.651	218.491	215.427	236.311	633.432	649.838	476.82	11+14	70
10443009	Ergic1	208.525	382.545	796.292	307.157	421.982	211.474	217.373	193.434	212.638	314.102	368.283	483.945	1146.84	653.983	673.202	339.739	270.709	315.09	392.245	414.809	461.825	11+14	70
10454039	Impact	183.345	256.398	507.83	145.752	366.769	177.817	185.583	175.615	194.987	278.685	247.478	244.395	528.374	535.724	462.671	122.332	161.76	156.471	301.156	326.554	501.686	11+14	70
10458213	Etf1	413.857	286.308	791.696	273.793	490.372	472.012	406.328	371.708	411.499	346.641	316.891	213.653	853.79	779.992	745.133	276.68	280.761	264.21	554.889	412.316	515.394	11+14	70
10460085	Cndp2	241.423	158.468	308.582	142.365	334.225	230.503	256.338	215.422	266.891	151.248	165.697	158.79	242.287	373.576	324.641	142.589	141.08	143.437	306.602	359.719	338.514	11+14	70
10467258	Myof	41.4379	54.1665	129.474	44.8136	87.6903	38.7115	46.803	45.4271	35.8229	65.1378	49.0787	49.7125	93.2572	152.168	152.946	44.0393	47.1134	43.3754	69.4501	126.748	76.602	11+14	70
10475708	Blvra	136.449	69.4668	205.227	90.0104	169.402	151.554	155.64	109.1	134.7	61.1702	71.3361	76.8216	212.663	191.253	212.522	81.5769	104.201	85.79	129.619	187.513	200.011	11+14	70
10478754	Arfgef2	481.268	244.65	495.229	180.093	338.196	491.442	479.272	469.528	485.102	228.908	232.292	275.384	548.33	471.255	470.026	191.831	250.371	121.615	287.403	348.119	386.622	11+14	70
10478772	Arfgef2	424.787	204.095	431.967	155.379	294.885	455.162	414.425	399.055	432.555	176.796	228.992	209.991	513.965	401.973	390.14	188.82	205.203	96.815	254.311	305.79	329.739	11+14	70
10478774	Arfgef2	521.513	315.599	549.204	266.754	439.722	520.952	536.449	485.85	544.792	286.636	368.403	297.68	580.323	523.367	545.414	309.106	323.319	189.93	399.814	425.013	500.35	11+14	70
10478778	Arfgef2	656.168	245.458	526.979	207.537	393.548	601.445	710.038	625.594	693.889	257.184	258.367	222.561	576.536	474.071	535.44	273.002	255.33	128.238	351.086	412.999	420.37	11+14	70
10480714	Uap1l1	317.108	193.459	519.664	201.613	378.927	347.49	359.143	261.555	309.781	209.159	172.227	200.998	598.129	482.807	485.959	241.805	210.213	161.223	362.418	303.397	494.819	11+14	70
10482030	Stom	301.539	111.63	286.013	119.615	275.834	321.996	286.968	290.909	307.561	126.562	109.907	100.003	269.223	285.337	304.571	121.756	101.964	137.853	258.513	237.55	341.749	11+14	70
10482059	Ggta1	221.141	65.8687	181.089	63.1842	138.288	250.892	248.677	172.785	221.845	79.4512	64.9829	55.3526	218.929	153.827	176.335	53.5947	61.8891	76.0484	130.157	150.666	134.857	11+14	70
10487906	Slc23a2	193.132	134.513	520.565	127.509	327.286	210.965	202.495	184.491	176.53	129.07	174.695	107.941	605.147	431.863	539.782	141.577	156.264	93.7064	235.54	283.745	524.555	11+14	70
10488589	Fam110a	234.022	182.355	591.011	187.684	297.981	241.581	234.704	228.302	231.702	203.133	144.523	206.554	618.18	583.021	572.78	189.669	202.713	171.95	337.412	241.457	324.764	11+14	70
10491083	Nceh1	427.123	158.695	487.129	103.918	239.968	434.392	448.402	368.371	463.85	199.743	148.832	134.438	626.4	440.425	418.994	99.8669	83.2166	135.032	164.951	236.461	354.281	11+14	70
10491780	Hspa4l	322.496	218.856	437.638	190.943	330.423	307.388	267.863	358.699	366.24	232.571	246.582	182.792	402.75	462.789	449.704	192.522	216.025	167.388	370.571	287.423	338.7	11+14	70
10492325	Ube2v1	478.481	376.537	606.992	246.694	458.242	515.774	469.529	465.702	464.758	422.095	351.591	359.728	640.452	571.981	610.492	272.328	252.206	218.589	513.134	427.454	438.697	11+14	70
10497817	Anxa5	1112.65	307.412	533.624	171.829	545.492	1245.96	1167.95	914.348	1151.83	450.531	304.889	211.493	370.956	708.194	578.406	200.631	153.137	165.124	511.247	574.992	552.169	11+14	70
10505276	Slc31a1	187.194	90.6531	225.581	94.6079	161.047	198.689	146.96	176.685	238.008	101.117	109.031	67.5733	223.267	240.014	214.213	94.2384	112.946	79.5579	171.417	137.065	177.777	11+14	70
10508651	Sdc3	84.868	82.1256	208.997	86.9901	131.661	88.4095	90.0922	81.9913	79.4368	98.8283	65.19	85.9751	150.053	228.047	266.779	70.9081	84.9352	109.301	97.6331	158.897	147.115	11+14	70
10515396	Btbd19	127.633	229.109	566.092	160.313	265.29	129.074	130.675	128.463	122.474	321.07	157.128	238.382	629.063	543.191	530.903	158.333	167.871	155.01	311.568	219.292	273.267	11+14	70
10517996	Plekhm2	149.882	172.578	493.138	226.936	409.242	148.883	153.453	152.619	144.732	143.528	172.811	207.228	555.581	483.983	445.991	277.928	246.491	170.6	381.563	378.028	475.17	11+14	70
10525657	Denr	202.638	165.264	273.155	104.063	233.582	256.766	170.677	193.554	198.778	199.646	138.933	162.731	363.278	224.404	250.011	114.684	119.092	82.5089	251.396	218.494	232.017	11+14	70
10527327	Bri3	310.13	379.999	926.165	437.819	855.165	348.08	286.28	267.663	346.832	462.75	331.053	358.182	1139.15	789.943	882.851	521.686	482.498	333.41	772.202	834.701	970.258	11+14	70
10528143	Ppp1r14b	88.177	75.0698	130.631	61.2225	96.9537	90.5008	92.3996	75.3613	95.9292	78.7358	67.158	80.0067	123.064	143.76	126	45.5804	64.2318	78.3798	93.6157	96.8222	100.547	11+14	70
10535213	Snx8	97.5738	131.597	277.126	149.56	220.677	93.3386	101.025	96.3511	99.7669	133.11	134.835	126.977	337.266	227.89	276.907	161.043	164.1	126.588	195.129	228.913	240.589	11+14	70
10551891	Nfkbid	528.037	681.352	1380.34	661.404	1132.15	504.118	514.946	562.476	532.424	831.474	676.053	562.711	1256.48	1541.81	1357.58	652.12	746.664	594.221	1181.07	965.098	1273.09	11+14	70
10553042	Rasip1	88.0153	140.813	295.943	142.401	196.469	78.8138	79.2298	98.5742	97.4941	151.284	132.486	139.304	278.31	289.942	321.208	132.215	124.688	175.159	197.031	170.804	225.347	11+14	70
10560608	Apoc2	98.8895	143.954	224.201	87.0419	176.67	100.962	97.3101	99.2526	98.0712	122.511	131.405	185.302	192.536	216.835	269.942	84.5869	89.2503	87.3518	177.687	168.516	184.159	11+14	70
10563712	Mrgpra2a	2604.65	1102.79	1856.31	696.89	2199.58	3221.85	2548.06	2226.26	2518.28	1071.98	1320.94	947.134	1477.62	2565.17	1687.6	727.147	559.293	832.207	2533.09	2234.28	1880.32	11+14	70
10563715	Mrgpra2b	2279.16	949.533	1588.85	567.502	1949.32	2910.44	2015.12	2032.96	2263.12	969.178	1052.36	839.391	1114.77	2427.74	1482.05	621.952	468.614	627.091	2311.21	1993.96	1607.3	11+14	70
10565962	P2ry2	132.898	260.075	614.88	236.895	411.074	152.075	137.834	113.356	131.285	297.695	275.748	214.295	816.17	562.792	506.107	279.548	239.236	198.785	350.907	412.667	479.697	11+14	70
10567335	Gde1	582.982	231.899	395.944	114.914	313.934	583.37	582.374	569.11	597.417	244.38	217.393	234.738	513.756	406.954	296.893	104.993	121.864	118.598	326.956	304.632	310.636	11+14	70
10582862	Arhgef12	809.026	298.282	781.006	253.954	648.774	913.761	757.022	739.489	837.484	253.608	352.847	296.574	863.034	805.878	684.961	298.311	233.41	235.222	675.069	503.051	804.118	11+14	70
10583610	Ilf3	100.701	89.9221	259.294	103.77	239.405	105.55	99.0479	96.6034	101.82	71.2821	79.274	128.673	294.039	211.81	279.914	106.707	95.0758	110.143	236.293	213.862	271.53	11+14	70
10595723	2610101N10Rik	235.752	127.015	188.026	92.5877	196.262	283.279	214.803	181.32	279.977	118.814	112.888	152.774	260.281	159.336	160.287	111.785	98.5991	72.0115	208.311	228.715	158.672	11+14	70
10595805	Rasa2	1257.56	374.546	824.261	370.623	588.605	1269.6	1157.79	1222.77	1391.46	405.984	393.078	329.252	848.813	964.95	683.718	381.936	378.756	351.922	638.929	579.457	550.804	11+14	70
10360028	Fcgr2b	431.977	196.499	374.991	317.878	991.381	488.985	455.643	377.762	413.716	194.016	189.203	206.689	329.471	397.465	402.666	220.261	335.973	434.051	1170.58	1360.8	611.686	7+12	51
10380793	Mllt6	98.7524	135.628	218.537	150.335	475.346	96.6428	89.7542	96.4697	113.651	121.349	120.027	171.289	300.243	196.237	177.142	131.579	131.925	195.735	450.113	477.891	499.319	7+12	51
10385941	Tnip1	315.143	412.528	544.222	521.457	1343.44	314.31	294.211	315.786	337.767	382.603	333.509	550.178	754.744	439.125	486.34	467.556	503.04	602.865	1375.3	1321.37	1334.25	7+12	51
10394532	Ube2f	765.136	501.278	507.494	485.732	1267.29	820.978	764.139	658.047	830.22	459.087	401.577	683.239	579.584	458.486	491.87	526.674	377.312	576.696	1450.49	1012.29	1386.13	7+12	51
10395259	Nampt	1015.16	734.31	1116.77	861.164	3316.91	1201.07	1047.5	887.364	951.29	817.727	735.86	658.014	1019.2	1398.96	976.861	785.277	900.616	903.014	3710.85	3249.14	3026.62	7+12	51
10400405	Nfkbia	1475.15	1413.46	2259.4	2197.37	5227.29	1377.62	1458.58	1597.6	1475.1	1392.64	1572.09	1289.85	2430.5	2107.54	2251.69	2088.58	2334.8	2175.76	5715.4	4738.83	5273.66	7+12	51
10445758	Treml4	550.287	389.122	264.958	445.799	1193.77	572.944	562.259	509.867	558.281	332.159	399.16	444.39	296.122	222.356	282.497	484.608	407.039	449.148	1485.15	1274.15	899.012	7+12	51
10451851	Armcx3	167.493	136.341	180.191	156.54	420.292	168.025	155.692	148.361	202.781	118.02	137.807	155.83	168.117	196.325	177.259	137.785	160.849	173.084	433.159	441.645	388.091	7+12	51
10462603	Fas	495.664	475.678	565.569	707.113	1703.5	557.518	546.043	414.003	478.917	596.267	396.33	455.45	522.446	678.847	510.086	752.194	581.59	808.203	1972.84	1669.79	1500.64	7+12	51
10465278	Cdc42ep2	298.022	326.166	317.357	345.306	916.166	270.258	320.983	305.089	298.06	306.072	371.078	305.511	251.07	328.177	387.919	340.559	272.639	443.437	982.097	802.633	975.554	7+12	51
10473847	Acp2	245.426	153.463	218.381	180.871	523.316	253.476	251.725	230.259	246.948	153.958	141.265	166.18	197.918	241.784	217.635	164.001	191.642	188.263	604.013	511.351	464.008	7+12	51
10485466	Cat	211.238	93.9079	138.608	91.743	261.287	250.59	238.187	169.919	196.321	104.454	79.8338	99.3106	99.4826	139.966	191.246	69.0706	90.2813	123.831	270.793	280.062	235.214	7+12	51
10487506	Gm14005	220.583	68.4588	68.4795	93.745	200.469	221.073	199.471	233.432	229.992	52.7793	54.9039	110.719	61.657	59.9725	86.8456	124.07	76.7047	86.5677	228.871	206.957	170.086	7+12	51
10495763	Gclm	502.143	275.074	319.239	294.555	1530.98	557.704	495.373	461.349	498.821	295.877	261.98	268.517	322.406	423.331	238.378	234.112	249.582	437.385	1792.16	1513.14	1323.28	7+12	51
10503508	Ggh	473.553	133.616	124.367	213.532	716.798	554.662	446.468	384.595	528.02	172.439	135.381	102.184	89.519	178.812	120.171	218.708	208.076	213.945	752.372	796.96	614.216	7+12	51
10508392	Rnf19b	746.387	691.017	588.29	890.457	2019.03	835.992	736.888	728.138	691.893	628.152	555.535	945.563	655.493	594.464	522.493	1042.24	932.968	726.116	2027.35	1864.52	2177.37	7+12	51
10510215	Gm13139	85.3906	38.7258	60.7028	50.9963	201.886	123.254	86.9913	71.106	69.7359	33.0506	48.764	36.0348	79.8807	36.2911	77.1586	54.8793	44.9045	53.8168	185.722	182.189	243.181	7+12	51
10513320	Ptgr1	127.985	57.7678	62.0512	57.5517	160.367	123.244	126.914	106.379	161.253	55.6212	56.6221	61.2113	51.8291	68.0745	67.7161	47.8922	53.658	74.1779	182.786	163.282	138.187	7+12	51
10516956	Smpdl3b	44.4868	63.089	46.2878	67.6052	185.585	46.4905	34.9953	54.5846	44.1042	52.7026	62.1423	76.6727	53.2055	33.4818	55.6717	59.4534	61.0073	85.1886	185.548	132.231	260.52	7+12	51
10560575	Relb	211.902	227.572	406.411	350.329	961.714	180.984	196.591	223.347	253.722	233.509	233.979	215.713	372.825	420.405	428.276	413.954	335.023	310.028	1123.47	868.092	912.034	7+12	51
10568363	Armcx3	213.351	170.214	226.743	202.099	553.226	217.504	189.825	189.308	265.089	139.065	177.287	200.028	226.787	250.356	205.317	187.801	188.248	233.487	562.486	561.839	535.777	7+12	51
10593492	Zc3h12c	49.4432	43.4895	60.8092	64.408	214.113	40.7193	42.3657	57.1044	60.6654	44.195	31.9135	58.3184	45.3585	53.1089	93.3429	45.9545	58.6265	99.1741	212.298	187.158	247.045	7+12	51
10593497	Zc3h12c	34.9924	32.282	41.2029	37.0283	187.356	44.8816	24.7925	33.3646	40.3849	24.6825	27.1227	50.2529	36.587	38.7612	49.3242	28.9498	41.5966	42.1599	190.372	193.72	178.329	7+12	51
10601778	Armcx3	151.842	126.235	159.506	156.694	376.071	150.606	136.989	141.763	181.752	114.47	127.325	138.018	151.572	191.056	140.136	149.758	150.1	171.153	389.413	371.309	367.843	7+12	51
10602020	Tbc1d8b	129.707	51.5533	40.5584	46.607	136.94	140.454	111.142	105.487	171.883	57.8901	46.995	50.3631	35.6753	53.1425	35.1911	38.1672	36.8436	71.9946	151.489	132.013	128.409	7+12	51
10604844	Sms	86.5462	49.3147	56.8311	54.1599	123.702	105.12	78.9052	75.7614	89.2794	35.5292	68.2428	49.4638	60.578	53.6459	56.4816	56.2669	45.0336	62.6965	128.045	146.128	101.166	7+12	51
10606009	Gm614	34.815	33.8955	26.33	48.4671	135.993	36.7277	36.5049	41.27	26.5514	28.4463	34.23	39.9938	22.5374	29.5402	27.4181	50.3094	48.0937	47.0547	159.754	115.366	136.464	7+12	51
10348547	Ube2f	282.407	191.034	213.514	205.139	445.489	315.344	281.869	255.155	280.455	195.778	172.095	206.918	223.606	195.988	222.111	238.514	172.924	209.303	507.812	413.312	421.242	7+12	51
10360522	Adss	483.308	142.138	159.705	145.107	401.085	552.492	495.68	379.027	525.653	161.402	121.138	146.873	167.541	158.964	152.945	131.816	141.191	164.167	610.867	504.803	209.238	7+12	51
10365286	Eid3	96.0414	73.0854	107.597	85.5365	460.117	101.212	88.8198	93.6767	101.032	99.5794	75.1031	52.1993	103.802	120.815	99.3287	127.621	73.4462	66.7674	570.184	436.164	391.687	7+12	51
10393881	Mafg	954.298	417.127	349.314	359.983	814.65	1005.09	952.741	808.418	1071.32	511.336	404.757	350.674	278.513	422.975	361.817	312.9	407.2	366.129	842.631	717.628	894.081	7+12	51
10398618	Traf3	352.562	270.734	293.937	283.302	651.886	328.758	357.68	342.298	383.856	298.537	280.973	236.574	295.55	279.985	306.898	333.243	302.592	225.493	662.888	586.751	712.23	7+12	51
10399605	Adam17	666.117	632.068	1094.86	921.502	2478.5	686.702	642.894	634.523	702.824	646.992	775.195	503.478	1162.02	1173.57	962.397	979.783	1093.81	730.161	2668.59	2487.05	2294.03	7+12	51
10430006	Slc39a4	110.723	177.061	201.883	134.599	577.145	104.867	109.391	122.418	107.026	211.615	156.74	167.357	198.312	219.205	189.277	132.408	152.897	120.453	658.769	610.602	477.929	7+12	51
10436500	Gbe1	1193.15	376.585	281.118	226.372	1040.3	1386.04	1201.37	1045.33	1164.34	510.584	391.419	267.228	363.248	259.604	235.587	259.453	264.096	169.296	1145.8	1244.76	789.377	7+12	51
10457071	Cyb5	350.543	120.345	94.1815	92.4037	343.587	401.699	364.074	267.523	385.934	175.374	107.811	92.1851	79.0117	104.828	100.862	87.2995	88.8732	101.692	398.478	360.416	282.424	7+12	51
10464045	Acsl5	664.095	384.171	378.989	373.185	836.153	788.601	654.053	587.153	642.243	481.988	449.786	261.536	353.51	424.271	362.938	452.819	351.434	326.592	1043.44	903.498	620.101	7+12	51
10475293	Tubgcp4	239.631	134.336	121.024	168.157	355.861	241.354	257.549	223.813	237.014	159.594	123.567	122.93	128.769	125.638	109.567	187.803	193.738	130.685	405.373	371.584	299.179	7+12	51
10487748	4930402H24Rik	374.41	161.163	171.555	174.961	381.375	381.087	355.222	370.76	391.538	170.707	179.807	136.376	173.298	188.257	154.762	198.208	200.152	135.002	454.461	401.488	304.009	7+12	51
10488879	Gss	91.0037	139.447	146.74	117.037	453.553	80.389	86.6027	104.03	94.6998	171.042	133.141	119.073	155.649	151.714	133.806	121.809	128.794	102.187	600.831	552.072	281.279	7+12	51
10508382	Ak2	1074.92	322.411	174.096	193.844	888.841	1102.37	1141.54	986.668	1075.27	361.557	287.424	322.5	168.773	176.012	177.63	177.23	178.376	230.399	1069.23	894.859	733.917	7+12	51
10518346	Gm13251	422.193	288.278	353.341	283.399	748.37	490.973	391.487	353.835	467.16	253.844	299.751	314.853	454.655	299.068	324.438	307.604	298.3	248.057	729.338	690.888	831.788	7+12	51
10525365	Hvcn1	886.242	214.367	155.033	141.413	409.208	971.716	959.715	789.871	837.474	286.821	207.773	165.301	163.68	115.543	197.033	135.872	161.594	128.799	459.402	397.764	374.983	7+12	51
10525733	Setd8	1460.66	611.247	614.261	615.567	1464.9	1240.11	1534.54	1536.47	1556.81	731.391	638.985	488.665	645.504	582.744	616.144	582.032	595.629	672.827	1566.19	1397.19	1436.56	7+12	51
10540248	Mitf	84.3126	114.049	154.464	173.595	475.353	69.4566	82.6889	94.7193	92.8903	139.681	113.088	93.9112	142.114	165.058	157.111	263.431	226.368	87.7257	548.962	488.624	400.436	7+12	51
10544891	Nod1	258.438	353.694	347.921	295.703	831.012	261.094	280.65	246.725	246.746	391.648	382.911	295.046	336.329	341.635	366.534	354.173	364.622	200.22	948.458	677.838	892.643	7+12	51
10544906	Ggct	61.9063	87.6665	81.3452	73.2735	205.801	59.1072	66.0023	64.9104	57.9996	76.6339	101.964	86.2254	80.8036	69.8927	95.309	91.349	71.8846	59.9102	245.001	181.382	196.147	7+12	51
10551347	Blvrb	159.902	220.879	219.999	209.252	541.061	154.234	194.48	144.345	150.994	251.831	184.326	232.15	195.857	217.425	250.043	187.935	232.983	209.256	594.829	505.333	526.949	7+12	51
10591446	Tyk2	288.089	145.276	173.826	160.369	465.934	293.828	301.882	291.704	266.216	169.797	143.198	126.099	156.877	170.291	196.606	205.183	225.951	88.9626	505.414	539.283	371.116	7+12	51
10600453	Ikbkg	296.844	211.301	209.195	258.031	604.555	339.985	289.407	271.219	290.951	247.304	228.925	166.641	176.323	234.694	221.228	285.219	289.133	208.324	672.734	631.79	519.865	7+12	51
10602009	Rnf128	56.1184	72.6621	101.318	70.0421	286.511	63.6385	59.256	49.5169	53.1148	103.044	77.9237	47.7782	95.2686	89.8074	121.562	76.3391	77.1087	58.3749	397.044	305.337	194.002	7+12	51
10345791	Il1rl1	62.1775	55.2696	83.3138	175.987	277.344	58.4977	70.8408	51.2379	70.3916	52.5008	51.8287	62.0473	73.2158	96.3046	82.016	216.66	224.311	112.154	434.967	358.079	136.969	13	40
10346564	Casp8	360.694	236.553	228.447	401.946	611.439	404.67	338.209	319.777	386.743	203.815	239.389	271.296	193.345	298.877	206.315	427.741	402.769	376.936	663.275	596.498	577.771	13	40
10351206	Selp	80.995	129.287	133.892	275.208	243.965	67.4917	77.9061	82.9031	98.7282	119.194	140.23	129.29	138.44	141.373	122.642	261.912	204.777	388.642	255.869	249.724	227.25	13	40
10355246	Acadl	394.497	168.54	168.118	300.409	485.585	436.158	457.5	311.558	389.584	156.123	121.413	252.567	217.501	156.295	139.777	353.884	284.138	269.616	563.468	479.23	424.016	13	40
10360506	Akt3	74.072	61.7754	66.799	142.273	245.63	84.6709	81.6557	62.2598	69.9339	64.6566	68.9809	52.8572	62.4997	74.9471	63.6323	149.879	152.304	126.159	266.581	259.159	214.512	13	40
10364056	Ggt1	237.515	127.951	133.043	331.754	306.925	267.141	230.989	211.911	243.376	127.922	123.07	133.056	118.28	164.332	121.157	285.285	241.696	529.541	271.694	280.346	379.596	13	40
10365242	Hcfc2	588.339	205.346	167.384	376.173	544.363	630.514	563.863	538.599	625.716	250.224	247.703	139.701	156.169	173.235	173.343	436.387	434.672	280.628	548.034	553.031	532.24	13	40
10365899	Ccdc41	121.612	101.712	107.123	210.988	254.607	126.495	105.518	119.197	137.482	104.612	118.601	84.8109	116	109.021	97.2033	243.496	258.63	149.142	318.745	261.874	197.73	13	40
10367224	Stat2	489.492	413.446	387.798	869.613	911.606	420.108	525.067	517.737	502.684	382.93	487.048	378.936	387.945	446.718	336.523	1158.8	860.06	659.846	747.579	804.409	1259.76	13	40
10378253	Camkk1	131.193	108.085	169.005	514.219	523.965	92.3573	115.795	160.711	172.361	115.874	95.4408	114.176	118.684	205.216	198.197	570.758	670.68	355.203	620.946	411.458	563.024	13	40
10391963	Nsf	353.252	229.343	504.554	1034.83	1067.71	370.848	332.972	353.906	356.324	225.555	284.652	187.885	432.875	563.469	526.611	1186.6	1177.58	793.061	1192.23	1293.27	789.43	13	40
10409767	Golm1	187.017	127.582	148.013	329.561	271.253	206.627	180.94	172.369	189.82	136.161	111.919	136.274	166.751	152.353	127.638	324.955	345.339	318.962	288.151	280.134	247.252	13	40
10413419	Arhgef3	716.681	848.827	584.756	1647.64	2191.85	734.751	876.625	657.437	623.012	1070.53	635.543	898.904	548.57	575.68	633.157	2125.26	1714.62	1227.46	2234.13	2154.84	2187.32	13	40
10413928	1810011H11Rik	52.0151	76.2805	59.912	140.725	201.988	57.112	43.744	58.5226	50.0667	68.0077	87.528	74.5651	46.1293	64.2737	72.5322	155.405	229.877	78.011	188.051	263.68	166.196	13	40
10429160	St3gal1	283.432	373.816	414.771	740.727	881.307	265.302	253.969	304.03	315.033	350.548	438.247	340.023	420.628	462.601	366.708	792.612	670.342	764.921	896.918	911.875	836.938	13	40
10429560	Ly6i	48.7014	130.375	171.681	411.517	461.828	33.4319	48.4364	52.6196	66.0214	107.235	106.241	194.513	148.925	193.852	175.279	624.99	393.724	283.203	382.981	410.757	626.148	13	40
10440037	Nit2	97.4903	78.0001	80.3812	143.259	195.073	90.465	96.333	105.318	98.4212	72.4192	85.5581	76.5898	91.5913	80.812	70.1671	165.617	177.367	100.088	221.714	190.847	175.434	13	40
10450611	Nrm	117.925	107.943	95.107	311.825	279.791	120.994	101.662	123.604	127.193	103.65	117.089	103.632	112.133	100.537	76.3093	362.402	337.308	248.037	260.725	322.318	260.637	13	40
10456357	Pmaip1	190.923	507.34	547.509	996.374	1812.98	172.819	200.858	186.52	205.222	591.182	491.151	449.74	500.407	484.973	676.29	1407.04	1288.46	545.617	1623.34	1976.67	1857.1	13	40
10457225	Map3k8	507.982	644.618	615.771	1388.42	2043.88	530.571	544.202	453.438	508.593	522.524	665.475	770.317	750.601	574.461	541.487	1823.21	1270.13	1155.8	2208.71	1862.19	2075.88	13	40
10461909	BC016495	130.206	91.0998	139	209.586	424.609	133.41	105.508	121.637	167.873	89.2112	105.613	80.2446	161.248	135.709	122.727	271.49	227.311	149.182	353.569	415.322	521.327	13	40
10473190	Dnajc10	409.308	213.833	271.246	499.357	703.18	491.447	409.692	331.077	421.053	242.206	231.194	174.607	194.939	347.921	294.244	637.562	500.569	390.163	833.946	776.555	536.895	13	40
10490150	Zbp1	320.774	470.192	404.803	1063.22	1165.41	267.702	295.165	369.779	362.357	369.29	485.181	580.167	391.535	439.058	385.868	1239.01	943.139	1028.54	918.646	943.218	1826.73	13	40
10490246	Gm14326	87.9985	73.4095	68.4587	152.164	161.348	112.486	91.8331	78.478	73.9699	66.0103	76.762	78.0725	98.1652	67.3917	48.4977	177.118	163.467	121.686	136.51	199.594	154.161	13	40
10490467	Cables2	214.974	97.2299	71.0768	151.424	270.24	280.777	203.593	169.871	219.937	96.0507	94.4268	101.345	64.2062	69.5733	80.3829	184.734	176.869	106.263	378.026	212.692	245.457	13	40
10526853	Fam20c	90.5431	91.8105	163.582	329.998	388.703	97.3889	93.6717	83.7608	87.9555	85.3851	84.7915	106.891	145.601	202.976	148.114	306.876	253.618	461.734	400.674	462.698	316.787	13	40
10531724	Plac8	467.501	170.033	110.488	357.385	468.486	440.437	446.734	453.187	535.696	166.19	188.625	156.816	97.3993	140.122	98.8278	495.95	436.933	210.647	450.585	486.774	468.799	13	40
10545417	Mat2a	296.565	212.516	231.099	398.176	610.352	280.589	269.102	291.744	351.149	198.816	256.234	188.404	244.741	233.469	216.002	420.916	354.439	423.144	495.256	507.131	905.299	13	40
10547177	Rassf4	61.159	104.198	126.078	393.096	513.401	55.9041	61.6915	63.0916	64.2985	77.0882	116.694	125.761	119.703	131.003	127.802	570.049	311.045	342.579	468.37	453.204	637.511	13	40
10553598	Cyfip1	748.314	353.306	440.327	921.679	1729.01	723.389	747.458	695.444	833.899	398.534	308.948	358.181	376.598	511.154	443.503	1104.38	935.779	757.617	1938.86	1876.99	1420.31	13	40
10559486	Lair1	70.8186	176	117.371	298.089	741.502	70.7898	63.1988	76.5881	73.4089	175.169	145.085	214.517	102.431	126.749	124.541	387.607	281.591	242.676	756.291	828.596	650.586	13	40
10568115	Mvp	412.353	495.884	601.927	1174.16	1112.71	373.709	436.632	388.445	456.142	445.402	517.396	529.134	515.119	702.639	602.547	1617.46	1188.92	841.782	1142.97	1120.95	1075.27	13	40
10568355	Pycard	201.008	115.813	111.754	200.98	300.82	182.559	224.142	210.393	189.624	137.736	146.301	77.0857	116.417	111.084	107.925	243.115	236.383	141.263	292.269	363.465	256.255	13	40
10574944	Dus2l	43.7128	50.2471	64.4894	155.675	174.537	43.0018	44.8754	43.3503	43.6463	46.5715	48.1893	56.5277	52.6242	75.9058	67.1435	147.15	174.005	147.345	218.578	175.31	138.755	13	40
10581450	Ddx28	28.0112	36.2775	57.9165	120.663	121.934	28.3419	30.0136	30.1527	24.0023	32.0326	35.4664	42.0245	51.367	68.1161	55.523	103.231	117.327	145.048	174.237	104.369	99.6927	13	40
10585956	Myo9a	155.572	76.8188	82.6246	130.417	224.207	187.355	134.044	119.345	195.437	95.9959	78.1112	60.4557	70.6357	96.0243	83.1616	203.93	150.891	72.0876	223.552	226.851	222.242	13	40
10585982	Myo9a	158.064	77.5572	67.5784	141.59	226.9	163.182	157.893	149.036	162.557	97.2027	74.9903	64.0005	67.3302	66.9946	68.4187	187.719	193.41	78.1822	199.129	229.646	255.452	13	40
10585986	Myo9a	160.624	83.1223	69.6427	144.644	236.152	176.732	154.847	151.718	160.32	103.017	81.2049	68.6532	65.7958	86.9325	59.0537	176.463	175.179	97.895	216.444	251.181	242.238	13	40
10599369	Xiap	688.547	369.099	329.208	727.527	880.111	690.529	631.047	705.711	730.909	448.161	484.688	231.489	286.958	400.014	310.826	911.835	790.732	534.075	957.574	848.69	838.862	13	40
10599719	Slc9a6	511.714	417.982	300.287	780.876	1102.19	536.893	452.619	477.319	591.128	400.096	493.937	369.52	278.482	390.713	248.86	837.713	760.842	747.061	1212.08	1255.06	880.177	13	40
10346695	Nbeal1	221.164	159.041	141.475	254.153	308.701	230.447	204.286	190.324	267.029	160.511	184.262	136.014	154.482	145.978	125.566	319.264	305.872	168.11	321.682	369.088	247.775	15+27	62B
10346722	Nbeal1	155.201	121.331	109.432	204.911	248.79	177.135	138.463	130.652	181.06	119.148	134.312	111.611	106.667	120.948	101.58	279.598	213.821	143.918	262.424	271.707	215.97	15+27	62B
10346960	Ccnyl1	411.232	727.836	439.767	1606.33	1102.02	406.201	321.732	465.455	470.148	505.422	977.503	780.42	574.03	499.529	296.6	2172.19	1865.54	1022.82	1021.94	1051.21	1245.8	15+27	62B
10350377	Zbtb41	72.5023	85.3068	55.7665	217.786	166.332	80.0142	66.6947	61.207	84.5955	70.9361	104.938	83.3968	50.0586	59.2294	58.4929	221.531	214.728	217.154	191.356	170.107	141.373	15+27	62B
10359713	Sft2d2	1761.18	1681.99	1016.87	2410.91	2737.23	1729.66	1825.34	1708.03	1784.08	1747.55	1817.97	1497.79	951.522	1058.06	1044.41	2918.19	2928.34	1639.87	2652.93	3119.15	2478.4	15+27	62B
10360542	Fam36a	576.54	307.369	223.366	647.469	654.829	566.067	561.453	468.509	742.024	270.985	433.369	247.274	245.581	250.134	181.419	856.25	713.086	444.542	644.278	791.146	550.875	15+27	62B
10364072	Ggt5	549.371	576.705	291.093	839.807	758.4	513.178	549.153	559.852	577.334	649.289	608.804	485.229	248.187	335.924	295.853	1005.95	946.176	622.288	864.053	831.95	606.817	15+27	62B
10366409	Zfc3h1	689.851	496.912	318.742	637.162	742.354	660.604	712.251	664.846	723.978	437.876	552.455	507.212	350.584	342.73	269.509	756.287	745.138	459.014	806.358	777.11	652.865	15+27	62B
10366554	Mdm1	184.85	250.655	157.519	495.118	427.208	200.63	183.641	165.675	191.276	262.692	218.752	274.05	128.533	187.667	162.03	677.577	581.024	308.301	483.807	440.135	366.151	15+27	62B
10369911	1110038D17Rik	667.056	379.632	339.152	846.681	761.789	728.286	712.507	589.546	647.202	407.298	351.778	381.865	272.383	394.534	363.01	1039.64	811.564	719.371	799.343	873.232	633.346	15+27	62B
10373530	Cdk2	1030.77	290.905	147.636	425.329	389.261	1057.87	1000.65	986.874	1080.62	328.589	312.503	239.744	156.221	163.953	125.637	485.253	448.618	353.453	435.471	365.876	370.193	15+27	62B
10375083	Stk10	1680.64	1569.42	1093.05	2230.45	2408.11	1719.44	1709.9	1675.25	1619.8	1730.34	1463.66	1526.33	1056.73	1109.34	1114.02	2416.16	2337.66	1964.59	2405.28	2645.16	2194.88	15+27	62B
10378068	Xaf1	174.246	181.23	126.257	285.868	307.854	169.105	134.019	180.676	225.125	148.534	190.52	210.342	117.065	127.454	134.893	372.562	242.451	258.626	219.387	284.201	467.947	15+27	62B
10378732	Crk	1044.03	755.418	711.721	1366.44	1478.05	1056.58	988.429	1028.26	1106.37	832.791	924.053	560.182	637.189	834.699	677.848	1750.7	1596.2	912.999	1506.61	1579.32	1357.05	15+27	62B
10379176	Unc119	1386.66	1058.63	715.868	1552.94	1341.37	1492.2	1387.56	1297.54	1376.18	1327.9	1081.05	826.454	631.837	737.02	787.797	1914.61	1765.47	1107.96	1388.19	1316.01	1321.11	15+27	62B
10379636	Slfn4	5074	4516.48	3032.33	9288.04	11010.2	4351.21	4459.15	5562.03	6141.97	3305.35	6995.05	3984.67	2758.54	3827.31	2640.93	11191.3	12167.3	5884.33	9946.54	13435.8	9987.43	15+27	62B
10385557	Cnot6	465.08	215.596	174.344	338.183	352.124	470.191	439.798	448.252	504.732	235.464	273.709	155.493	142.342	217.902	170.853	400.719	328.242	294.05	334.828	363.419	358.804	15+27	62B
10388310	Rap1gap2	1091.65	568.515	405.189	971.364	1174.02	964.089	1147.47	1121.21	1144.97	782.561	552.375	425.083	359.17	502.067	368.903	1220.61	1067.62	703.32	1123.52	1358.85	1059.92	15+27	62B
10392010	1700081L11Rik	478.974	311.725	193.65	512.624	549.56	503.563	482.854	435.729	496.776	273.31	414.604	267.317	198.799	231.768	157.611	655.331	531.21	386.963	490.79	663.444	509.737	15+27	62B
10392440	Slc16a6	530.183	379.697	384.891	807.085	708.374	500.658	498.001	543.027	583.594	366.711	435.829	342.509	393.384	435.382	332.911	1103.79	943.279	504.932	656.31	741.899	730.018	15+27	62B
10394699	Rock2	373.932	280.647	235.724	483.387	519.906	384.504	352.824	352.166	409.225	283.583	298.759	260.904	255.069	259.079	198.209	579.222	545.291	357.612	535.931	509.047	515.117	15+27	62B
10405248	Hrh2	276.266	365.389	260.296	556.413	533.911	291.787	261.792	279.354	272.982	318.955	294.406	519.508	271.782	272.841	237.832	677.615	574.148	442.778	579.11	555.258	473.317	15+27	62B
10410078	Slc35d2	325.543	185.31	107.262	261.825	243.217	372.753	323.98	245.002	379.597	234.495	168.601	160.954	106.71	135.767	85.1789	366.899	233.951	209.104	246.456	285.692	204.335	15+27	62B
10433228	Cluap1	135.107	135.299	100.27	249.685	183.03	122.546	145.955	120.708	154.335	128.926	130.833	146.833	110.673	102.991	88.4444	294.73	320.779	164.643	181.226	213.186	158.703	15+27	62B
10440186	Crybg3	319.635	269.104	232.37	544.938	571.526	306.86	298.584	308.271	369.555	260.893	380.242	196.444	223.529	245.213	228.908	702.09	549.308	419.596	566.596	662.426	497.39	15+27	62B
10442219	Zfp52	73.9511	68.9595	63.6512	127.817	121.355	82.5569	65.7213	58.6225	94.0277	69.1892	83.1613	56.9932	60.0508	68.6571	62.5482	140.901	130.078	113.931	134.372	146.556	90.7534	15+27	62B
10445767	Treml2	1485.32	834.337	602.252	1858.95	2051.52	1306.47	1470.49	1571.59	1612.07	864.457	926.595	725.089	564.277	732.333	528.608	2544.42	2155.63	1171.22	2168.71	2098.26	1897.44	15+27	62B
10445774	B430306N03Rik	2388	1901.01	1217.87	2664.84	2989.57	3127.25	2095.01	2237.73	2218.08	1681.97	1949.82	2094.78	1559.68	1287.78	899.344	2732.62	2998.57	2309.5	3258.65	3363.37	2437.88	15+27	62B
10464251	Atrnl1	709.362	777.006	443.728	1353.98	1059.62	700.237	697.514	693.296	747.745	655.832	910.317	785.757	339.392	602.135	427.519	1646.11	1478.77	1019.7	1078.15	1148.2	961.051	15+27	62B
10467068	Sgms1	584.608	368.84	257.577	746.06	528.098	600.884	542.139	564.393	635.295	370.179	424.352	319.429	214.97	330.223	240.734	1014.07	828.064	494.525	559.664	589.228	446.614	15+27	62B
10479176	Gm14391	168.267	138.859	88.5987	283.939	287.148	197.786	176.009	124.817	184.496	100.862	165.246	160.645	76.734	95.5431	94.8627	298.76	349.309	219.354	250.5	429.97	219.822	15+27	62B
10490232	Gm14403	79.4872	78.5674	61.5467	136.45	131.213	93.567	85.8848	69.413	71.5665	69.9794	74.5155	93.0057	76.2711	56.9465	53.6769	145.209	167.74	104.302	122.934	167.112	109.964	15+27	62B
10490294	Gm14326	113.413	104.04	62.3363	215.462	192.135	128.85	116.024	99.1184	111.653	83.1947	99.0505	136.662	56.8088	63.232	67.4328	271.382	257.747	143	196.737	200.815	179.531	15+27	62B
10499378	Sema4a	1964.3	2629.4	2195.99	4545.55	4016.22	2055.98	2012.11	1980.78	1816.89	2387.52	2792.34	2726.8	1941.61	2402.93	2269.79	5241.19	4815.96	3720.88	4003.11	4187.58	3864.48	15+27	62B
10499612	Zbtb7b	1284.02	973.731	837.185	1591.16	1831.57	1205.67	1281.05	1361.81	1292.35	1215.89	903.47	840.443	801.498	887.421	824.959	1853.73	1924.38	1129.29	1706.85	1734.38	2075.55	15+27	62B
10503107	6330407A03Rik	859.042	904.798	485.956	1371.56	1225.65	909.346	856.359	768.726	909.707	592.863	1177.81	1060.78	478.155	480.374	499.622	1509.16	1606.16	1064.43	1241.13	1326.45	1118.38	15+27	62B
10511156	Ccnl2	782.984	797.463	673.078	1237.56	1438.48	758.632	750.861	803.885	820.78	785.101	1020.25	633.14	644.27	716.098	660.93	1565.82	1421.55	851.518	1574.04	1431.37	1321.14	15+27	62B
10516103	Macf1	752.841	412.904	229.726	603.169	766.206	729.691	745.889	744.988	792.231	444.757	479.036	330.413	193.443	264.097	237.31	701.422	741.534	421.898	787.389	838.295	681.477	15+27	62B
10521667	Bst1	1798.48	1922.56	1299.07	2561.27	2969.32	1830.94	1632.95	1658.8	2109.51	1812.29	1970.74	1989.69	1136.21	1545.69	1248.3	2998.37	2670.82	2098.15	3168.82	2955.98	2794.94	15+27	62B
10529801	Fbxl5	2326.2	2215.99	1512.43	3159.56	3819.55	2365.74	2136.08	2358.82	2456.44	2373.81	2755.05	1663.9	1057.02	2040.31	1604.16	3940.44	3082.53	2596.72	3714.21	4167.55	3599.89	15+27	62B
10533198	Oas2	1125.34	1204.68	603.6	2220	2062.18	910.426	998.795	1279.47	1378.43	817.518	1790.5	1194.38	594.334	724.88	510.447	2755.76	2402.24	1652.73	1951.77	1919.59	2340.66	15+27	62B
10533246	Oas1g	546.424	552.046	347.845	846.656	1024.19	481.395	426.358	597.148	727.383	393.852	744.834	573.501	278.421	420.449	359.537	1194.11	983.318	516.87	879.158	1018.53	1199.77	15+27	62B
10533256	Oas1a	357.077	358.636	195.321	503.326	544.785	290.679	319.659	439.054	398.501	296.781	402.939	385.732	154.732	208.372	231.116	616.992	515.461	400.933	486.784	479.039	693.373	15+27	62B
10534202	Ncf1	6387.86	3461.54	2726.85	5299.12	5798.43	6191.83	6370.6	6536.3	6457.87	3973.23	3613.41	2889	2552.73	2922.47	2717.87	6125.72	6080.15	3995.21	5857.26	5867.68	5672.43	15+27	62B
10537410	Tbxas1	485.114	371.921	138.035	627.056	489.481	504.073	498.986	477.627	461.002	360.735	415.25	343.442	94.5527	190.433	146.067	770.312	698.663	458.126	477.78	509.868	481.416	15+27	62B
10538123	Gimap9	227.088	105.601	55.813	169.544	147.115	244.547	229.696	183.955	257.362	135.607	121.584	71.4247	40.5246	69.2764	61.9301	206.599	155.437	151.762	175.215	143.925	126.258	15+27	62B
10543004	Pon2	358.638	214.115	191.684	383.719	443.215	383.171	333.176	308.119	420.574	208.812	244.53	192.245	164.712	223.42	191.384	456.735	496.228	249.285	511.682	487.686	348.902	15+27	62B
10559420	Tmc4	437.46	369.738	246.186	623.361	648.003	398.875	476.02	435.909	442.481	367.059	493.175	279.218	224.527	270.572	245.606	863.622	745.34	376.305	755.663	607.572	592.659	15+27	62B
10562416	Cebpg	368.305	250.905	164.029	490.184	468.706	397.413	337.084	320.212	428.954	243.121	350.429	185.399	130.329	205.526	164.761	608.926	572.847	337.655	464.01	498.271	445.356	15+27	62B
10566574	Gvin1	225.492	311.771	169.095	564.158	624.753	223.672	213.196	198.851	272.654	254.117	292.497	407.71	142.429	169.199	200.63	559.608	567.172	565.723	532.982	583.117	784.616	15+27	62B
10566583	Gm8995	1019.31	1554.63	773.292	2266.12	2634.33	954.419	957.222	1044.98	1130.73	1369.83	1753.81	1563.99	866.091	852.829	626.044	2515.32	2136.19	2165.78	2252.98	2304.88	3520.52	15+27	62B
10573217	Ddx39	166.557	249.3	148.137	432.133	334.613	153.172	173.161	150.673	192.571	232.442	242.521	274.853	116.866	165.379	168.198	508.848	453.039	350.049	337.281	310.25	358.036	15+27	62B
10580033	Cd97	2205.62	3120.06	2625.53	7250.25	6231.4	2064.96	1927.05	2386.97	2491.55	3123.08	3195.85	3043.12	2403.77	2886.96	2608.06	9383.29	7723.83	5258.62	6095.22	6344.83	6256.74	15+27	62B
10592084	St3gal4	386.946	552.267	418.914	1289.09	1023.25	384.519	404.109	364.862	395.416	528.111	621.662	513.059	314.206	566.73	412.84	1616.8	1403.68	943.891	1070.25	1176.67	850.76	15+27	62B
10596900	Tcta	260.598	290.284	191.608	395.691	400.862	244.297	293.503	259.43	247.931	274.935	275.731	322.665	191.931	214.205	171.106	504.687	451.893	271.65	389.707	413.647	399.59	15+27	62B
10602221	Mir680-2	190.242	238.33	143.584	394.324	395.662	193.756	218.364	186.774	165.758	202.72	250.34	266.752	183.058	116.164	139.207	501.4	495.338	246.873	398.749	322.774	481.256	15+27	62B
10430645	D730005E14Rik	94.2658	134.871	62.723	262.666	484.728	91.2958	85.3127	95.7253	105.907	106.29	155.749	148.198	37.7303	88.22	74.1349	374.72	228.762	211.406	464.992	519.346	471.619	15+27	62B
10462535	Pten	554.512	343.376	104.1	384.503	688.29	590.83	577.4	515.076	538.062	273.427	398.48	371.588	114.711	91.7167	107.226	382.43	483.486	307.442	674.863	779.536	619.817	15+27	62B
10479217	Gm14420	341.879	388.085	176.459	911.679	902.647	351.557	312.295	319.81	389.079	372.356	506.339	310.015	214.231	169.764	151.078	1114.59	1061.95	640.187	827.573	1048.8	847.33	15+27	62B
10479228	Etohi1	183.683	203.849	46.2166	523.15	658.87	214.961	184.342	139.036	206.618	207.692	192.64	211.719	66.2684	39.7042	37.5189	806.848	681.577	260.359	584.895	787.703	620.81	15+27	62B
10549544	Gm10388	463.04	748.524	177.45	1132.84	788.168	403.118	393.106	490.092	591.907	450.658	874.861	1063.73	258.745	164.654	131.154	1865.01	1203.46	647.73	606.676	855.722	943.119	15+27	62B
10573954	Capns2	446.996	356.165	89.3015	538.308	671.163	400.022	453.227	461.555	477.081	305.948	576.176	256.302	80.9569	111.44	78.9371	652.956	692.106	345.173	683.662	750.872	588.947	15+27	62B
10344637	Atp6v1h	210.785	99.6486	133.254	61.9892	109.909	241.491	199.214	173.84	236.041	96.6444	78.5185	130.396	130.18	129.603	140.242	54.3043	73.4854	59.6914	116.954	102.18	111.1	16	50
10351224	F5	597.233	291.762	432.621	181.604	208.045	565.158	605.785	594.712	624.854	225.387	395.106	278.896	467.05	456.267	379.961	160.394	198.511	188.108	258.068	232.196	150.274	16	50
10357454	Dars	959.366	297.014	192.189	71.6137	152.361	1119.38	967.649	845.453	925.021	448.147	285.933	204.478	183.207	181.714	213.232	74.3273	59.5179	83.022	201.354	169.651	103.54	16	50
10357472	Cxcr4	7271.9	6638.25	8465	5283.63	3658.65	7513.84	7458.13	6877.1	7255.97	7733.41	6606.16	5725.87	8297.48	8687.61	8414.61	6496	5732.37	3961.12	3306.27	2859.77	5179.57	16	50
10362593	Npm1	175.141	112.572	179.219	57.5175	115.488	205.114	155.766	144.302	204.082	117.19	98.2232	123.932	150.537	202.633	188.713	59.3569	50.159	63.9116	113.126	131.578	103.481	16	50
10363178	Npm1	278.711	167.845	300.611	84.4221	175.143	333.579	243.727	228.454	324.871	176.804	149.588	178.786	268.367	344.022	294.24	83.2884	71.8432	100.554	178.323	203.245	148.236	16	50
10373569	Rpsa	481.488	353.98	467.196	228.033	304.173	454.116	482.091	468.022	524.543	349.705	318.032	398.807	407.107	507.158	493.909	251.781	199.471	236.097	319.147	314.064	280.773	16	50
10384829	Rps27a	755.371	601.605	519.079	298.277	341.198	918.088	648.286	653.157	837.475	769.352	612.185	462.303	456.911	589.096	519.615	342.234	286.397	270.75	385.132	350.781	294.019	16	50
10406710	Tbca	410.52	170.078	259.406	117.077	150.594	491.459	403.266	347.855	411.964	183.053	161.471	166.444	235.054	307.314	241.651	115.689	97.9598	141.606	198.376	121.02	142.257	16	50
10409968	Rps18	341.302	283.979	302.426	150.115	198.783	340.234	309.886	311.981	412.521	303.17	233.409	323.634	276.749	371.294	269.186	162.701	161.96	128.373	170.146	236.997	194.793	16	50
10411393	Rps18	545.383	400.238	412.772	193.979	274.985	539.338	511.125	517.484	620.183	462.229	309.981	447.469	336.727	494.921	422.004	226.278	196.151	164.449	242.776	333.871	256.534	16	50
10413047	Plau	383.339	108.004	170.013	45.2176	76.2144	492.125	481.711	285.167	319.426	111.469	111.761	101.128	173.85	170.226	166.053	41.2857	46.0129	48.6679	57.2464	86.0376	89.8825	16	50
10413710	Nt5dc2	125.422	239.698	244.188	110.032	114.702	127.587	133.174	110.517	131.776	290.194	266.2	178.277	275.373	243.086	217.517	95.4556	126.672	110.174	102.979	107.85	135.876	16	50
10414256	Rbmxrt	267.02	198.131	310.185	152.804	178.191	251.162	255.441	279.401	283.596	225.41	214.394	160.942	295.252	297.376	339.909	167.783	173.42	122.618	214.756	169.991	154.984	16	50
10416371	Lpar6	221.251	222.157	376.425	165.724	247.656	230.372	215.878	197.14	244.414	239.577	199.977	228.852	389.161	358.91	381.875	172.534	199.581	132.18	293.017	311.865	166.221	16	50
10437451	Fam100a	263.939	342.684	549.505	200.66	202.792	248.116	296.957	257.857	255.439	356.133	301.286	375.053	667.296	511.983	485.669	220.116	169.895	216.048	195.411	172.358	247.613	16	50
10446656	Lpin2	318.196	520.032	661.35	322.292	510.012	312.817	291.267	322.118	349.286	499.755	562.521	500.257	723.122	641.911	623.171	385.653	335.134	259.02	542.309	507.491	482.019	16	50
10450063	Rps18	481.52	345.094	352.042	173.189	243.495	494.645	432.939	450.259	557.539	410.027	269.108	372.454	296.022	424.719	347.021	195.238	173.394	153.448	220.713	281.938	232.002	16	50
10453006	Cebpz	243.875	152.958	201.868	77.355	156.772	232.125	192.586	263.94	299.789	179.9	196.774	101.093	203.621	218.957	184.51	77.4008	80.8499	73.9674	206.139	139.931	133.576	16	50
10454286	Mapre2	442.581	612.186	1124.68	440.919	562.967	479.474	451.088	424.501	417.893	595.537	548.997	701.733	1499.61	898.864	1055.38	478.506	530.042	337.97	635.721	529.491	530.058	16	50
10456001	Rps14	475.331	448.8	612.859	284.461	278.453	456.65	491.874	425.695	533.887	571.766	437.082	361.724	667.101	606.114	569.292	299.431	268.285	286.534	260.054	236.454	351.113	16	50
10456383	Impa2	576.591	309.443	317.27	145.902	215.703	546.605	592.618	578.472	589.848	351.593	329.392	255.851	361.562	329.488	268.081	134.739	150.903	152.753	217.38	252.588	182.784	16	50
10469575	Gm13363	865.544	820.595	1115.02	506.96	695.194	887.995	761.54	848.496	978.145	1022.63	926.401	583.269	1076.51	1210.69	1063.64	450.232	620.701	466.233	876.157	580.75	660.308	16	50
10470751	Slc27a4	1806.58	960.362	1506.16	508.361	784.506	1470.64	1706.45	2148.48	1975.61	1074.68	1086.04	758.889	1209.41	2023.15	1396.41	524.143	525.182	477.263	915.291	732.369	720.276	16	50
10471457	St6galnac4	246.432	251.117	417.786	182.104	237.227	225.006	252.739	262.161	247.375	230.56	227.676	301.668	550.926	318.584	415.475	197.769	185.77	164.37	237.735	220.924	254.188	16	50
10472022	Lypd6b	65.3159	147.604	189.465	50.6015	101.286	57.2892	64.0109	61.7063	80.4302	156.606	166.964	122.987	177.971	204.267	187.086	55.578	39.1649	59.5239	130.797	149.862	53.0103	16	50
10472916	Cdca7	753.796	417.583	566.955	224.216	284.007	766.879	863.549	693.842	702.654	516.999	383.116	367.628	648.86	526.286	533.67	165.965	205.98	329.73	393.574	243.234	239.296	16	50
10487238	Hdc	4485.47	3732.4	6046.07	2181.25	3730.72	3808.14	3948.45	4979.5	5406.38	3397.47	5525.41	2769.78	4915.02	8081.92	5563.89	2545.8	2065.65	1973.5	4503.63	3378.9	3412.24	16	50
10488378	Thbd	148.669	344.888	355.356	127.428	111.686	92.8029	99.2716	232.215	228.349	454.229	448.279	201.47	267.282	501.51	334.768	145.524	124.586	114.127	97.5098	117.121	121.987	16	50
10496735	Rpl36a	191.384	197.89	259.739	125.731	116.688	191.707	181.636	166.688	231.142	192.086	182.427	221.149	272.626	260.841	246.414	124.479	139.742	114.261	113.987	127.974	108.918	16	50
10511629	Gm10136	255.677	213.917	253.054	124.883	147.092	288.31	220.713	214.955	312.417	292.752	179.926	185.843	215.424	236.366	318.243	141.303	112.091	122.966	158.017	163.925	122.863	16	50
10513878	Rps18	442.079	367.52	370.193	169.012	254.53	450.603	404.835	427.192	490.123	393.485	291.06	433.445	312.685	424.433	382.269	200.355	173.939	138.535	246.934	290.689	229.724	16	50
10516479	Rps28	178.819	154.244	233.92	103.895	148.523	177.708	172.016	173.629	192.647	188.787	119.089	163.223	244.207	235.626	222.445	106.993	101.02	103.758	171.254	138.986	137.649	16	50
10523195	Thap6	448.387	645.206	851.225	396.547	297.139	461.2	403.212	451.839	481.067	593.193	861.617	525.514	849.009	1043.2	696.391	499.651	401.87	310.551	295.76	238.041	372.64	16	50
10530215	1110003E01Rik	1457.05	805.43	942.534	466.923	543.285	1503.51	1477.36	1385.73	1464.3	948.09	724.867	760.282	893.777	960.712	975.145	486.772	497.03	420.752	593.043	536.41	504.081	16	50
10539700	Rps28	209.422	193.525	302.481	143.554	197.361	210.428	207.383	201.585	218.65	231.921	163.994	190.566	332.196	275.937	301.919	154.54	143.207	133.673	207.133	180.15	206.016	16	50
10548563	Ptp4a1	1307.98	1301.31	1895.03	896.544	1202.85	1394.57	1187.36	1279.87	1381.05	1462.25	1529.67	985.189	1928.71	1913.08	1844.36	787.419	1062.55	861.309	1534.83	965.115	1174.87	16	50
10550237	Napa	418.291	855.848	1290.9	581.416	783.772	441.872	397.389	429.288	406.118	795.054	778.634	1012.65	1522.65	1173.97	1203.44	569.625	596.383	578.558	793.991	653.996	927.211	16	50
10554945	Prcp	113.596	124.155	188.547	92.9266	139.925	117.75	105.816	113.61	117.631	143.458	114.609	116.4	188.438	174.141	204.262	94.1418	78.7363	108.259	147.273	135.246	137.542	16	50
10568873	Adam8	3076.92	2061.51	3113.38	1298.16	1549.29	3010.9	3003.79	3083.6	3213.95	2216.24	2707.74	1459.93	2715.02	4132.42	2689.78	1531.35	1213.22	1177.52	1782.48	1687.98	1235.96	16	50
10573693	Rps13	191.98	137.616	181.113	87.8638	104.781	180.952	201.837	175.2	212.286	164.486	133.787	118.43	183.733	203.171	159.148	105.906	82.2542	77.867	134.706	107.04	79.7832	16	50
10574166	Cpne2	1707.58	953.552	931.436	376.273	789.071	1803.33	1749.18	1714.21	1572.34	813.615	948.362	1123.67	1201.18	760.295	884.848	326.111	398.748	409.68	713.019	797.262	864.262	16	50
10579636	Cyp4f18	1054.6	1446.65	1697.13	681.618	657.005	1108.66	1151.84	973.886	994.591	1648.22	1726.47	1063.94	1367.19	2043.19	1749.87	759.126	900.462	463.28	721.734	785.292	500.377	16	50
10580986	Rbmxrt	385.065	273.095	429.782	195.819	256.93	359.82	385.614	388.123	408.252	306.921	302.626	219.284	400.539	394.182	502.81	230.836	194.918	166.882	290.666	230.609	253.031	16	50
10583340	Npm1	247.272	148.198	241.678	79.5752	165.699	289.315	218.498	209.025	282.934	147.553	126.251	174.721	194.714	282.45	256.67	95.4171	64.1388	82.3352	178.586	168.787	150.929	16	50
10587284	Elovl5	287.729	151.565	183.191	115.245	83.29	307.956	282.889	260.604	301.889	164.852	173.973	121.402	212.261	158.784	182.403	144.851	98.6091	107.16	94.1614	85.4478	71.8133	16	50
10587501	Rps27a	944.718	688.988	609.432	341.2	384.75	1178.19	803.888	808.89	1039.7	928.107	706.314	498.93	513.817	657.847	669.642	394.562	343.577	293.015	425.51	396.539	337.552	16	50
10598034	ND2	1591.31	1180.41	1822.16	743.133	761.175	1600.76	1433.41	1571.55	1778.26	1042.04	820.117	1924.6	2041.05	1775.57	1669.43	752.544	642.023	849.411	622.63	953.774	742.639	16	50
10601755	Rpl36a	153.384	156.407	212.743	104.427	101.913	156.924	143.461	135.569	181.358	160.169	145.816	163.828	212.738	215.419	210.105	101.844	123.689	90.4019	95.2699	124.997	88.8853	16	50
10603567	Dynlt3	367.447	129.846	125.204	53.4191	117.186	431.941	367.98	307.201	373.341	155.582	128.768	109.275	104.209	137.316	137.161	67.0365	54.9351	41.3932	129.949	125.588	98.6059	16	50
10362005	Ahi1	113.571	108.772	244.586	205.024	236.907	113.714	98.9013	131.258	112.7	92.6743	113.106	122.773	214.711	307.339	221.73	230.527	169.326	220.785	306.848	268.763	161.227	17+19+20	128
10363350	P4ha1	164.463	193.742	551.579	564.003	1351.69	118.167	116.131	213.544	249.653	169.341	251.647	170.656	548.755	719.115	425.252	755.873	492.236	482.193	1275.18	1344.14	1440.84	17+19+20	128
10366004	Atp2b1	804.577	995.106	2192.79	1928.14	2723.59	776.792	846.263	785.449	811.599	1057.84	975.009	955.383	2198.57	2217.83	2162.34	2336.82	2456.47	1248.76	2821.35	2394.49	2990.57	17+19+20	128
10369413	Sgpl1	1235.26	1181.23	2476	2054.56	2923.87	1259.08	1215.88	1223.51	1243.04	1426.23	1441.03	801.933	2511.04	2561.4	2360.05	2491.84	2347.13	1482.86	2795.89	3075.27	2907.16	17+19+20	128
10370376	Pfkl	168.435	158.556	448.036	284.155	695.433	141.519	163.434	160.944	216.218	150.082	162.352	163.591	399.055	572.455	393.7	325.651	312.079	225.761	699.416	699.89	687.071	17+19+20	128
10378568	Mir22	179.215	261.626	963.686	775.097	1049.05	186.3	172.788	176.593	181.466	313.555	280.078	203.915	1348.47	983.559	674.784	870.736	779.411	686.145	1223.17	1033.83	912.965	17+19+20	128
10381744	Arf2	179.087	194.297	612.616	1240.69	1534.84	181.635	181.294	156.458	199.652	202.253	215.165	168.551	580.523	599.741	660.362	1524.18	1311.35	955.513	1908.17	1411.09	1342.83	17+19+20	128
10389214	Ccl9	141.064	253.418	773.053	673.693	692.625	96.6581	93.8585	201.489	216.621	223.401	309.264	235.558	586.566	988.377	796.871	517.621	671.211	880.064	660.888	973.888	516.246	17+19+20	128
10400304	Egln3	256.524	531.091	1555.67	1014.35	1624.35	244.1	189.641	274.912	340.266	417.235	560.412	640.645	2024.04	1566.36	1187.51	888.344	859.959	1366.16	1774.07	1392.16	1735.31	17+19+20	128
10401238	Zfp36l1	243.569	608.912	1456.23	2230.2	1988.11	240.427	251.869	226.167	256.983	590.886	541.869	705.124	1272.51	1762.33	1377.02	2663.54	1874.12	2222.15	2097.27	1619.19	2314.05	17+19+20	128
10402730	Ppp1r13b	51.052	64.3235	226.88	164.695	183.838	46.7289	47.5634	59.3454	51.4997	67.3232	70.7015	55.9133	198.71	273.032	215.255	167.267	166.631	160.28	247.523	177.652	141.294	17+19+20	128
10402800	Gpr132	105.984	193.068	453.239	335.098	746.5	100.904	83.9724	130.095	114.461	188.248	221.669	172.463	426.434	537.236	406.41	362.476	332.99	311.75	848.123	708.386	692.405	17+19+20	128
10407481	Pfkp	410.189	362.484	1019.8	1047.14	2265.61	354.068	414.701	414.855	464.749	337.302	343.629	410.922	827.665	1217.64	1052.36	1183.44	1015.6	955.322	2593.59	2354.33	1904.52	17+19+20	128
10415844	Ctsb	827.836	829.977	3122.95	2232.25	4090.61	841.263	855.685	774.425	842.464	629.749	871.504	1041.74	3513.97	2937.84	2950.34	2610.79	2400.87	1774.56	3881.48	4182.16	4216.63	17+19+20	128
10420198	Ripk3	154.133	100.628	191.629	312.653	336.325	127.977	140.409	174.725	179.765	100.776	94.7644	106.695	138.502	253.946	200.072	390.742	290.079	269.639	404.243	317.535	296.377	17+19+20	128
10427420	Fbxo4	109.248	87.1244	209.037	153.452	214.266	102.115	114.514	104.625	116.433	92.1336	84.0191	85.4326	158.778	248.651	231.359	204.823	166.27	106.103	281.611	205.902	169.648	17+19+20	128
10427895	Basp1	263.097	405.254	1784.26	1459.67	2275.97	275.233	253.523	267.235	256.953	393.921	375.589	449.841	2412.76	1473.31	1597.95	1510.71	1373.77	1498.55	2064.98	2329.55	2450.83	17+19+20	128
10428302	Klf10	200.14	320.278	833.457	749.743	777.675	203.842	205.487	187.434	204.369	301.011	298.527	365.606	1003.51	758.274	760.854	1066.64	953.887	414.212	861.15	802.628	680.458	17+19+20	128
10444890	Ier3	182.406	200.447	544.063	610.248	843.387	201.56	169.913	160.267	201.691	269.043	166.289	180.016	420.789	637.116	600.709	798.102	538.082	529.191	861.871	849.227	819.622	17+19+20	128
10461921	2410127L17Rik	68.3182	35.9674	90.4467	70.6916	141.666	92.6416	51.0875	61.3104	75.0742	28.1328	48.3152	34.2319	135.726	91.5776	59.5285	85.9936	63.1195	65.0839	137.357	160.537	128.936	17+19+20	128
10463168	Pgam1	1112.98	629.307	1522.62	1076.42	2049.05	1092.17	1131.76	1119.43	1108.95	719.731	654.375	529.164	1367.69	1777.43	1452.1	1225.85	1203.63	845.315	2280.82	2013.41	1873.41	17+19+20	128
10463462	Sfxn3	152.631	162.514	479.933	419.886	510.296	168.716	167.005	131.854	146.08	153.291	167.684	166.979	494.11	472.309	473.689	421.057	455.312	386.139	583.894	508.937	447.164	17+19+20	128
10472846	Pdk1	46.7128	66.9553	196.138	146.702	240.502	38.0596	38.5302	46.2728	70.1699	41.2355	78.9557	92.1935	190.821	235.396	167.981	168.533	139.983	133.827	259.935	246.956	216.706	17+19+20	128
10476301	Smox	615.143	907.5	2677.84	1813.78	2544.81	570.384	599.428	648.589	645.699	735.835	1030.8	985.342	2550.99	3276.75	2297.21	2036.71	1918.29	1527.26	2788.41	2699.69	2189.25	17+19+20	128
10476314	Prnp	71.1368	62.4337	136.78	143.273	184.68	74.372	90.6438	57.3202	66.2707	57.9178	75.8161	55.4222	116.798	146.899	149.148	145.141	108.988	185.918	260.29	186.751	129.58	17+19+20	128
10478973	Cass4	137.316	470.842	1148.2	1356.13	1483.26	126.819	143.869	136.964	142.275	489.35	337.653	631.738	932.939	1473.1	1101.45	1598.54	1456.01	1071.57	1480.31	1332.34	1654.56	17+19+20	128
10489190	Blcap	287.805	255.203	526.071	486.117	828.917	311.867	232.432	328.637	288.013	253.839	271.659	241.032	474.836	655.7	467.609	577.376	527.153	377.421	1018.93	1023.33	546.223	17+19+20	128
10493709	Slc39a1	297.694	218.91	434.554	421.316	531.51	281.904	294.094	295.524	320.555	237.401	207.245	213.221	351.005	546.304	427.942	573.479	381.714	341.641	471.331	618.537	515.043	17+19+20	128
10497548	Fndc3b	292.884	435.018	963.364	985.651	1213.5	260.252	308.885	303.943	301.16	407.678	480.683	420.092	987.982	1156.61	782.411	1315.77	1122.12	648.559	1305.33	1232.74	1110.53	17+19+20	128
10507594	Slc2a1	604.902	1023.59	2088.87	1878.98	2253.01	510.112	539.41	679.925	715.641	956.072	1268.55	884.253	1768.56	2770.35	1860.28	2285.09	1549.29	1873.83	2231.65	2197.92	2331.58	17+19+20	128
10511446	Asph	63.3228	72.9423	183.979	124.378	217.522	51.2866	63.6727	75.3274	65.3628	75.8636	79.6824	64.2011	178.756	183.451	189.901	142.114	122.139	110.851	233.769	255.122	172.574	17+19+20	128
10514221	Plin2	1539.41	1082.58	2882.67	2420.24	3546.29	1362.21	1448.58	1661.05	1713.37	829.563	1236.36	1237.06	2763.84	3161.5	2741.43	2048.32	3449.93	2006.17	4136.2	4225.63	2551.69	17+19+20	128
10518069	Efhd2	1335.19	930.559	1927.95	2014.27	2078.62	1273.61	1383.12	1352.8	1333.64	1076.21	1014.18	738.281	1853.8	1981.25	1951.13	2383.88	2202.28	1556.68	2051.76	2096.9	2087.49	17+19+20	128
10519324	Cdk6	209.615	107.742	268.525	196.544	384.19	224.135	219.28	182.006	215.821	104.208	119.45	100.477	320.968	284.326	212.166	224.158	267.781	126.487	420.121	579.788	232.806	17+19+20	128
10521913	Rbpj	551.714	296.907	806.248	735.066	1361.53	608.085	575.902	480.933	550.122	295.405	279.978	316.461	915.507	792.433	722.407	800.611	747.717	663.467	1434.08	1492.34	1179.36	17+19+20	128
10531437	Scarb2	308.998	514.428	1135.67	1424.16	1389.22	296.215	260.252	309.362	382.258	516.471	575.474	458.038	1141.24	1138.63	1127.2	1621.96	1801.31	988.658	1516.77	1543.68	1145.08	17+19+20	128
10534531	Ywhag	774.37	493.003	1036.19	1035.6	1589.71	791.199	784.055	723.522	801.144	641.029	583.939	320.113	988.862	1160.39	969.574	1259.74	1113.27	791.947	1718.58	1663.17	1405.55	17+19+20	128
10536898	Irf5	271.796	494.541	908.532	1203.99	1727.16	270.247	278.873	282.494	256.328	480.672	479.27	525.021	886.548	929.752	909.81	1343.13	1313.88	988.989	1703.95	1717.23	1760.79	17+19+20	128
10554789	Ctsc	278.369	166.359	637.791	922.43	941.475	268.421	249.941	257.428	347.674	128.857	179.24	199.341	459.44	810.443	696.76	853.694	684.055	1344.03	922.747	891.622	1014.29	17+19+20	128
10576603	A630001O12Rik	38.7324	46.7993	110.238	86.6379	127.677	38.8756	37.9629	39.8178	38.2985	49.8957	38.309	53.6233	159.248	87.3448	96.3131	100.068	93.9896	69.1432	150.849	120.916	114.108	17+19+20	128
10576661	Itgb1	338.445	251.52	504.366	682.368	1245.59	355.697	337.422	295.387	370.092	241.525	325.81	202.204	567.038	490.292	461.498	878.031	770.267	469.791	1244	1430.6	1085.9	17+19+20	128
10577757	Adam9	197.37	161.764	291.514	359.351	326.811	183.827	194.179	191.867	221.571	173.536	181.431	134.446	220.875	349.441	320.964	423.33	338.308	324.015	343.45	357.887	283.976	17+19+20	128
10592515	Ubash3b	167.702	174.379	395.08	430.128	566.433	157.804	178.854	154.281	181.645	200.039	173.985	152.355	378.36	434.682	374.955	535.162	493.962	301.034	625.395	583.134	498.337	17+19+20	128
10595205	2410127L17Rik	70.3616	31.649	91.5482	73.2103	143.3	93.1654	55.1847	61.115	78.0047	25.0729	42.6013	29.6792	130.124	94.3408	62.5016	88.5983	61.1189	72.463	140.359	160.432	130.68	17+19+20	128
10598994	Atp1b3	779.568	1183.64	2192.65	2163.3	2609.95	871.222	730.839	715.32	810.894	1177.71	1365.11	1031.46	2380.2	2241.58	1975.79	2236.77	2017.3	2243.66	3167.82	2481.46	2261.67	17+19+20	128
10605303	Dnase1l1	139.414	112.639	215.215	226.683	304.07	143.66	132.776	126.566	156.478	116.676	114.74	106.751	148.656	255.533	262.416	284.439	258.37	158.498	337.41	347.28	239.929	17+19+20	128
10346551	Cflar	562.888	317.26	385.121	483.977	852.622	586.812	547.644	549.522	568.466	356.721	360.779	248.128	360.254	462.152	343.081	649.886	470.568	370.692	928.277	763.883	874.11	17+19+20	128
10346562	Cflar	571.756	227.833	350.494	440.502	668.01	543.363	535.585	515.593	712.224	229.816	304.637	168.922	288.14	442.492	337.701	531.542	465.168	345.699	850.138	539.52	649.909	17+19+20	128
10347335	Slc11a1	935.617	1135.62	1710.65	1892.85	3074.05	927.102	1060.91	868.826	896.714	1195.53	1335.12	917.534	1432.1	2246.54	1555.95	2173.58	2230.19	1399.04	3251.47	3471.37	2573.66	17+19+20	128
10350102	Ptpn7	281.438	143.985	215.962	199.374	369.64	280.299	256.572	287.158	303.793	151.665	147.472	133.461	193.818	206.99	251.068	190.638	228.471	181.955	401.174	384.119	327.746	17+19+20	128
10354979	Als2	87.7832	98.92	133.112	138.272	215.659	86.5122	94.64	93.487	77.5786	104.682	100.172	92.3071	140.262	128.964	130.389	152.62	161.553	107.221	237.79	229.403	183.87	17+19+20	128
10355141	Klf7	914.133	633.987	719.528	1277.02	1270.32	837.205	930.305	956.168	937.664	646.02	640.478	615.871	735.69	828.479	611.178	1468.06	1328.74	1067.6	1298.52	1245.77	1267.22	17+19+20	128
10356423	Usp40	85.9251	100.734	177.039	165.25	394.169	87.1712	101.714	72.6049	84.6764	96.6967	103.928	101.716	216.019	160.212	160.331	175.962	203.864	125.795	436.545	391.758	358.098	17+19+20	128
10362245	Epb4.1l2	160.376	209.032	378.503	453.384	678.719	152.445	147.526	185.582	158.503	188.232	216.121	224.516	411.746	365.771	360.055	556.02	490.857	341.471	698.739	653.802	684.399	17+19+20	128
10363007	Ascc3	349.974	246.405	351.99	425.43	644.998	365.837	341.681	327.308	366.674	209.496	299.617	238.344	365.751	345.556	345.054	486.419	443.391	357.016	683.124	691.279	568.227	17+19+20	128
10368720	Slc16a10	101.724	84.4149	125.448	176.427	211.235	94.2704	107.024	96.1749	110.35	98.4116	92.3939	66.1557	123.572	132.402	120.664	214.769	223.918	114.191	221.723	206.214	206.142	17+19+20	128
10369541	Hk1	558.5	351.493	549.045	589.236	846.693	549.596	530.273	564.684	591.213	372.319	346.664	336.454	552.611	603.15	496.567	660.855	580.197	533.563	814.133	794.776	938.075	17+19+20	128
10372853	Tbk1	330.124	206.956	329.238	298.55	591.039	341.322	332.646	305.794	342.086	227.085	264.377	147.646	360.368	316.472	312.93	361.558	331.69	221.892	688.427	538.086	557.364	17+19+20	128
10381408	Ifi35	247.31	195.445	268.138	397.81	528.333	228.499	219.441	258.916	288.142	210.629	235.314	150.628	239.097	306.241	263.292	501.978	458.065	273.789	550.485	538.305	497.68	17+19+20	128
10389373	Appbp2	1384.03	584.813	599.38	800.698	1292.48	1384.7	1421.77	1336.8	1394.23	679.515	616.606	477.357	572.268	696.203	540.47	722.898	866.233	819.775	1447.56	1303.46	1144.3	17+19+20	128
10390381	Npepps	1447.59	586.531	663.088	703.868	1275.8	1393	1417.21	1450.82	1533.14	544.528	632.927	585.463	769.379	648.433	584.398	720.279	762.779	634.707	1189.31	1319.71	1323.04	17+19+20	128
10399379	Pgk1	2527.78	1104.75	1572.83	1536.51	2629.54	2773.43	2408.07	2459.39	2485.67	1058.81	1049.12	1213.79	1259.25	2240.49	1379.08	1765.91	1768.17	1161.74	2643.66	3172.53	2167.83	17+19+20	128
10409152	1110007C09Rik	954.928	1217.42	1769.14	1988.67	2722.25	932.318	1032.31	934.416	924.632	1247.37	1115.8	1296.4	1822.19	1865.56	1628.85	2142.22	2129.07	1724.37	2664.89	2778.99	2724.07	17+19+20	128
10416155	Kctd9	276.677	80.5944	98.8431	118.113	218.327	317.178	230.434	253.792	315.91	99.3016	83.227	63.3424	104.209	127.306	72.7927	124.091	132.836	99.9623	238.833	220.474	197.639	17+19+20	128
10416843	Cln5	552.646	468.843	618.955	632.65	1095.87	559.823	520.254	485.789	659.284	450.004	471.318	485.906	592.745	697.096	573.875	736.735	657.318	522.881	1148.06	1128.52	1015.77	17+19+20	128
10417053	Mbnl2	1178.43	1594.02	2266.55	2536.37	3233.03	1189.96	1177.79	1143.93	1202.87	1454.95	1771.07	1571.8	2671.96	1985.22	2195.11	2749.95	3180.32	1865.71	3322.73	3147.17	3231.58	17+19+20	128
10429802	Plec	743.248	320.691	493.725	583.426	813.033	782.769	803.955	721.797	671.823	344.033	350.344	273.63	403.517	607.651	490.841	748.47	610.994	434.256	853.173	893.192	705.247	17+19+20	128
10437243	Mefv	244.293	572.448	804.868	1108.1	1823.1	247.795	218.044	265.821	247.983	411.725	694.922	655.639	729.308	820.885	870.926	1298.55	946.669	1106.83	1980.63	1789.08	1710.01	17+19+20	128
10439881	5330426P16Rik	490.772	355.64	398.836	548.324	822.491	498.634	419.777	470.129	589.523	311.164	368.019	392.799	360.195	473.72	371.813	590.081	587.434	475.597	921.329	776.257	777.988	17+19+20	128
10439895	Alcam	321.599	519.636	823.636	765.822	1480.28	311.08	328.277	303.126	345.56	575.387	612.213	398.323	980.557	800.077	712.199	901.808	947.679	525.542	1704.18	1627.86	1169.23	17+19+20	128
10443527	Pim1	1107.71	1608.31	2801.94	3824.4	4287.87	1104.91	1028.25	1156.47	1145.88	1765.85	1680.58	1401.85	2262.09	3423.24	2840.73	4805.07	3754.39	3100.64	4314.28	4238.03	4311.74	17+19+20	128
10444814	H2-gs10	235.002	417.475	472.216	603.977	1182.96	196.954	183.333	282.1	299.42	408.554	436.298	408.186	518.115	518.506	391.962	690.122	651.312	490.168	925.434	893.843	2001.27	17+19+20	128
10447602	Ezr	1324.12	1598.03	2069.1	2958.25	3391.39	1277	1312.78	1393.17	1316.21	1517.85	1442.18	1864.27	2307.86	1925.4	1993.49	3510.74	3137.05	2350.63	3652.89	3093.03	3452.32	17+19+20	128
10449631	Btbd9	475.403	348.568	522.348	516.303	758.819	449.564	496.398	489.305	467.784	328.347	405.45	318.122	482.941	577.005	511.453	614.43	593.168	377.628	890.409	799.812	613.533	17+19+20	128
10452316	C3	4022.22	1738.08	1624.21	2452.23	5031.34	3881.39	3913.96	4246.96	4056.77	1750.8	1819.45	1648.29	1993.64	1573.64	1365.76	2512.08	2820.11	2081.53	5188.35	5873.16	4179.76	17+19+20	128
10453867	Rbbp8	132.578	79.5398	105.879	133.542	209.429	131.171	116.399	133.105	152.023	76.025	76.5657	86.4495	105.167	117.522	96.0354	139.376	157.268	108.65	229.945	195.755	204.067	17+19+20	128
10460833	Ehd1	1539.94	1477.71	1779.24	2104.66	3487.7	1421.46	1601.45	1639.45	1506.87	1653.61	1514.06	1288.82	1753.09	1937.3	1658.45	2319.68	1897.34	2118.24	3572.68	3078.12	3857.77	17+19+20	128
10463599	Nfkb2	358.828	419.071	757.487	733.035	1540.43	301.556	358.508	382.727	400.671	414.892	464.835	381.619	781.801	756.545	734.844	790.311	696.907	715.156	1668.18	1344.91	1629.26	17+19+20	128
10465446	Ccdc88b	708.589	479.37	473.441	738.15	1282.16	651.251	694.371	736.362	757.087	599.595	545.242	336.95	400.476	588.151	450.539	895.504	941.659	476.949	1299.45	1281.8	1265.47	17+19+20	128
10470705	Rapgef1	380.3	442.88	503.346	675.703	887.594	400.7	362.402	376.829	382.253	417.005	433.283	480.779	497.938	499.46	512.771	778.247	789.341	502.21	903.625	898.946	860.838	17+19+20	128
10477986	Nnat	177.099	128.077	245.575	305.994	560.435	145.966	151.562	226.123	196.64	118.162	169.888	104.657	218.033	283.77	239.365	364.593	457.146	171.899	510.012	687.177	502.259	17+19+20	128
10478718	Ncoa3	817.719	877.602	1144.23	1798.5	2140.58	782.013	810.125	814.66	866.309	854.117	939.901	841.962	1375.28	1103.43	987.191	2039.8	2119.47	1345.6	2071.36	2189.6	2162.58	17+19+20	128
10478897	Ptpn1	1234.79	1377.47	1367.89	1871.73	2928.93	1248.8	1188.35	1268.19	1235.26	1621.56	1637.19	984.509	1244.91	1592.76	1290.83	2164.15	1917.88	1579.87	3106.67	3088.95	2618.3	17+19+20	128
10482448	Zeb2	109.956	262.413	442.458	656.921	790.186	105.349	112.508	102.17	120.71	270.583	204.004	327.352	525.068	419.296	393.441	876.88	728.907	443.533	787.604	936.638	668.82	17+19+20	128
10487321	2010106G01Rik	1108.37	836.697	1052.05	1673.74	2275.35	1075.87	1099.92	1074.37	1187.05	924.95	973.359	650.599	987.942	1174.79	1003.27	1854.06	1729.57	1462.19	2415.47	2303.79	2116.91	17+19+20	128
10493435	Gba	645.72	493.71	825.451	1027.67	1292.59	621.882	669.86	615.341	678.219	449.993	476.866	560.806	802.862	919.845	761.586	1319.85	1055.77	778.874	1357.48	1142.46	1392.55	17+19+20	128
10493726	Dennd4b	604.583	458.371	526.289	713.946	931.991	535.578	650.943	626.018	612.167	429.282	457.207	490.679	540.69	529.075	509.575	793.875	872.295	525.51	940.531	1003.62	857.613	17+19+20	128
10497931	Cflar	916.202	494.976	539.061	743.237	1150.49	1020.12	901.078	870.574	880.531	532.619	569.037	400.124	560.565	557.187	501.518	884.667	712.326	651.512	1188.52	1030.96	1242.8	17+19+20	128
10498576	Lxn	143.972	54.7648	59.247	73.7318	132.512	146.766	141.598	129.972	159.066	61.6293	58.6168	45.4668	60.8974	58.9018	57.9791	93.0373	60.7153	70.9593	130.72	148.477	119.886	17+19+20	128
10502042	Alpk1	144.946	56.8479	68.0013	72.0221	138.036	158.318	152.182	146.918	124.697	65.6831	60.8127	45.9934	51.9605	90.4164	66.9315	78.9101	64.1176	73.8392	173.348	126.461	119.979	17+19+20	128
10505517	Tlr4	615.598	664.493	817.356	1395.66	1444.83	615.775	596.65	574.361	680.552	680.825	822.548	523.932	902.831	1021.88	591.872	1576.19	1227.64	1404.94	1250.88	1522.94	1583.25	17+19+20	128
10511069	Gnb1	2552.42	1621.51	1739.97	2080.56	3468.37	2423.34	2573.19	2561.11	2657.64	1893.46	1878.48	1198.67	1426.71	2018.41	1829.26	2467.42	2424.75	1505.33	3480.93	3580.28	3347.84	17+19+20	128
10518335	1700029I01Rik	265.614	177.306	199.017	204.753	437.467	320.513	254.167	220.835	276.674	167.019	191.124	174.619	245.329	179.947	178.558	205.243	237.138	176.368	427.156	414.021	473.4	17+19+20	128
10522024	Tbc1d1	740.627	326.029	412.061	649.669	744.799	710.845	770.671	752.728	729.653	318.878	381.382	284.961	392.398	429.829	414.822	747.858	887.653	413.061	714.462	838.179	689.924	17+19+20	128
10524676	Srsf9	272.612	126.89	198.417	195.649	293.24	282.312	254.713	252.597	304.069	151.986	119.802	112.205	196.146	213.644	186.409	193.224	252.005	153.801	318.824	340.796	232.073	17+19+20	128
10525086	Slc24a6	537.204	318.754	391.11	521.382	719.167	524.944	561.687	525.455	537.542	370.176	297.067	294.514	420.836	370.452	383.753	602.234	638.266	368.724	723.472	774.916	663.457	17+19+20	128
10533529	Camkk2	317.569	163.513	164.499	252.481	408.736	341.825	320.754	295.166	314.274	195.406	168.068	133.118	167.017	164.172	162.341	248.627	243.877	265.441	423.776	461.25	349.345	17+19+20	128
10539135	Capg	2570.73	849.204	1229.87	1756.31	2517.33	2542.45	2747.64	2413.06	2590.88	1089.69	815.502	689.139	1271.28	1198.61	1220.84	1872.13	1929.14	1500.05	2663.08	2896.57	2068.02	17+19+20	128
10542885	2810474O19Rik	651.127	870.761	873.162	1558.03	1872.41	686.955	527.475	604.456	820.667	945.397	1033.25	675.892	978.018	941.393	723.048	1812.03	1893.27	1102.43	1858.61	1813.86	1947.19	17+19+20	128
10549256	Kras	765.893	723.758	915.029	1285.58	1610.55	853.242	719.964	682.455	820.761	804.9	872.571	539.805	857.353	1012.65	882.438	1489.2	1357.06	1051.35	1464.92	1775.62	1606.05	17+19+20	128
10564573	Chd2	763.426	567.783	733.481	893.17	1264.58	826.631	696.16	733.927	804.256	500.238	663.086	551.823	846.384	733.176	635.904	1046.89	972.542	699.833	1373.86	1181.66	1245.67	17+19+20	128
10568174	Spn	330.348	135.67	251.029	292.522	414.762	327.558	336.39	308.703	350.119	131.106	149.819	127.135	339.854	191.957	242.48	335.36	290.793	256.672	410.027	380.212	457.677	17+19+20	128
10575184	Wwp2	538.505	411.201	567.687	574.454	827.576	509.802	547.453	535.431	562.739	421.918	429.425	383.75	600.995	572.364	531.845	638.868	706.76	419.839	903.544	811.564	772.951	17+19+20	128
10575550	Aars	115.949	114.712	151.43	183.279	249.228	111.283	116.688	126.295	110.212	114.808	126.24	104.15	121.132	160.084	179.073	193.252	177.242	179.742	259.689	261.334	228.108	17+19+20	128
10585099	Usp28	94.5533	63.8941	73.3293	101.864	144.656	108.049	78.0936	99.5146	95.1882	63.3729	67.3677	61.098	85.4677	72.8589	63.321	106.212	111.806	89.0068	172.295	165.573	106.107	17+19+20	128
10585970	Myo9a	204.469	142.291	140.472	174.784	321.379	226.349	211.055	185.144	197.616	176.993	130.505	124.724	151.793	112.748	161.963	218.657	187.547	130.208	392.392	313.114	270.167	17+19+20	128
10585974	Myo9a	82.6467	47.2571	57.2998	84.6128	124.483	88.5682	74.5001	78.6215	89.9345	48.1927	72.5205	30.1966	69.0542	51.8681	52.5253	98.6135	74.5842	82.3616	100.748	132.331	144.688	17+19+20	128
10585992	Myo9a	108.373	53.1206	69.481	112.29	153.249	122.13	96.613	93.1396	125.516	53.9294	60.3061	46.0896	94.893	64.7886	54.5588	131.518	114.818	93.7633	170.705	151.22	139.423	17+19+20	128
10590801	Birc3	670.577	543.601	628.185	764.635	1190.56	611.919	647.34	673.786	757.613	527.6	715.331	425.626	555.561	636.539	700.978	921.874	831.109	583.489	1357.53	1283.23	968.725	17+19+20	128
10594053	Pml	222.722	143.633	167.566	274.783	408.292	212.686	259.542	205.953	216.441	161.551	137.896	133.015	172.119	154.28	177.18	253.446	268.353	305.054	523.093	433.643	300.056	17+19+20	128
10594540	Plekho2	817.29	1291.64	2006.41	2145.57	2778.43	880.991	829.827	773.095	789.428	1375.63	1256.39	1246.79	2294.05	1841.22	1912.28	2318.67	2477.86	1719.14	2476.64	2696.96	3211.17	17+19+20	128
10595793	Atp1b3	1145.93	1716.39	3031.23	3046.97	4050.47	1272.94	982.292	1076.4	1281.17	1703.52	1857.6	1597.9	3209.31	3182.29	2727.11	3104.72	2987.19	3050.14	4464.85	3720.47	4000.48	17+19+20	128
10596281	Dnajc13	466.851	236.802	309	286.205	492.336	498.344	439.589	435.007	498.472	257.061	275.553	187.461	392.174	271.07	277.532	337.997	305.867	226.771	473.26	479.717	525.654	17+19+20	128
10601099	Med12	400.403	238.798	238.937	330.489	635.931	370.659	387.814	414.599	431.285	237.812	268.607	213.177	247.813	236.468	232.786	336.254	347.66	308.779	664.382	692.909	558.645	17+19+20	128
10601390	Pgk1	2266.4	1040.96	1486.55	1423.53	2400.54	2359.48	2185.17	2229.02	2295.77	982.412	979.887	1171.74	1194.93	2082.85	1319.88	1617.15	1640.2	1087.57	2471.37	2815.34	1988.2	17+19+20	128
10607774	Mospd2	437.287	121.529	163.641	159.536	271.317	482.716	425.076	373.477	477.138	146.857	118.302	103.312	199.421	157.836	139.22	156.713	174.244	148.702	323	248.174	249.156	17+19+20	128
10357604	Ikbke	151.677	81.2843	156.224	593.014	3058.66	145.94	151.216	155.933	153.802	76.1817	90.8259	77.6174	171.705	142.852	155.445	602.792	499.892	692.071	3193.97	3357.56	2668.32	17+19+20	128
10361807	Hivep2	23.9161	24.2906	72.2478	74.8464	229.445	25.7235	29.3804	21.4395	20.191	31.05	21.9316	21.0467	83.6501	69.8695	64.5237	82.9505	79.0054	63.979	249.153	274.849	176.392	17+19+20	128
10385323	Mir146	10.0221	10.1428	21.7249	39.1908	238.315	8.105	8.9074	8.3515	16.7329	8.9724	9.7721	11.9008	31.8007	15.9721	20.1872	45.0516	43.4334	30.7622	326.013	285.895	145.215	17+19+20	128
10395273	Gdap10	400.119	226.823	235.458	345.085	1583.93	447.337	421.405	323.464	420.337	195.4	250.406	238.5	169.368	349.527	220.508	393.604	429.377	243.153	1525.54	1897.37	1372.89	17+19+20	128
10421697	9030625A04Rik	42.6246	50.3027	78.4113	97.1264	718.924	35.6992	38.5239	49.8962	48.1044	56.5772	47.888	46.9791	71.3379	88.8514	76.059	93.9825	72.0941	135.227	774.262	739.85	648.659	17+19+20	128
10433735	Abcc1	166.103	84.2409	281.896	110.492	1896.49	150.669	146.69	187.779	183.417	122.345	81.1455	60.2169	306.615	280.112	260.82	79.8248	124.62	135.602	2485.17	2192.5	1251.86	17+19+20	128
10441740	Agpat4	97.0052	71.8156	212.805	206.854	699.765	91.9167	86.3385	107.24	104.046	87.0648	72.6976	58.5185	224.493	178.05	241.1	227.176	223.508	174.315	835.421	665.206	616.589	17+19+20	128
10441815	Sod2	188.938	114.848	254.319	192.684	1003.88	181.045	178.662	159.545	246.931	158.38	113.422	84.3285	254.442	255.262	253.256	213.328	152.951	219.249	1142.16	961.592	921.138	17+19+20	128
10467139	Lipa	502.959	549.097	828.533	1311.14	3539.43	571.339	504.697	441.676	502.459	693.883	596.027	400.308	1069.47	732.164	726.362	1568.6	1827.87	786.118	3566.12	4145.13	2999.62	17+19+20	128
10581538	Nqo1	58.0496	48.1025	53.4481	42.725	777.396	66.8247	76.0714	43.4837	51.3704	59.0084	44.376	42.505	50.3112	37.9086	80.0561	37.3467	52.3263	39.9094	926.528	966.69	524.544	17+19+20	128
10583519	Icam1	143.275	170	339.169	376.371	1642.75	123.244	150.291	195.264	116.508	157.614	195.417	159.51	324.961	326.937	367.244	467.073	373.036	305.993	1753.89	1578.37	1601.42	17+19+20	128
10606016	Il2rg	593.544	251.055	710.941	624.855	3383	565.247	610.03	577.148	623.642	216.618	204.173	357.778	821.128	647.137	676.228	529.524	478.293	963.29	3503.49	3125.7	3535.56	17+19+20	128
10355173	Rpl10a	265.07	185.589	402.907	148.415	213.509	263.739	293.918	225.614	282.276	245.109	159.422	163.587	285.83	447.275	511.6	157.118	148.616	140.006	200.549	299.138	162.24	18	52
10360648	Psen2	271.912	326.635	434.037	364.56	198.473	266.062	284.241	267.504	270.219	334.802	300.677	346.178	401.05	443.527	459.687	454.842	384.143	277.302	190.829	210.731	194.416	18	52
10366814	Cdk4	101.271	108.672	271.837	108.496	124.891	104.263	81.6977	94.8454	130.191	95.005	99.3143	136.016	252.206	296.355	268.757	93.9791	120.762	112.534	93.1887	161.675	129.297	18	52
10367746	Sash1	71.464	91.1135	177.6	79.137	91.3902	75.0845	58.1409	82.9502	72.0277	87.8016	79.6339	108.18	139.681	195.888	204.733	83.7785	62.3368	94.8991	88.754	95.9798	89.6047	18	52
10373902	Gatsl3	123.691	144.491	274.952	107.318	98.1581	118.852	106.797	144.373	127.733	174.632	139.752	123.606	302.175	236.762	290.536	88.3403	90.5811	154.461	107.377	99.5131	88.5086	18	52
10377439	Per1	350.049	472.781	1126.65	280.98	297.562	237.894	248.036	500.386	508.524	531.987	566.528	350.637	1148.11	1226.24	1015.79	251.38	364.521	242.089	262.378	258.58	388.338	18	52
10381211	Naglu	114.481	114.755	336.12	127.417	142.423	115.759	116.948	113.159	112.125	129.547	90.2659	129.231	393.389	296.262	325.824	137.027	145.457	103.788	124.405	166.821	139.203	18	52
10387890	Cxcl16	41.1876	51.8881	138.467	49.3732	59.0151	31.6264	46.5055	50.6541	38.6274	50.7948	47.02	58.4927	109.349	144.574	167.934	58.0536	51.958	39.9017	76.4747	46.4365	57.8779	18	52
10390299	Pnpo	157.538	224.186	406.849	164.698	143.077	150.08	156.387	159.602	164.429	245.06	227.501	202.102	402.789	394.022	424.327	143.028	161.41	193.516	138.357	148.811	142.258	18	52
10396442	Snapc1	112.258	72.8429	175.088	74.3014	79.6098	105.213	97.3593	105.812	146.516	78.4392	86.8934	56.7076	144.218	223.506	166.516	78.3556	73.3487	71.3722	89.1625	94.5215	59.8669	18	52
10399691	Id2	649.16	220.355	392.937	120.177	137.813	756.673	675.053	528.665	657.627	286.204	172.772	216.38	331.461	418.841	437.006	114.41	102.771	147.615	138.881	148.587	126.838	18	52
10402294	Moap1	222.159	171.07	338.063	154.088	164.746	210.782	216.103	218.626	244.602	170.357	173.305	169.569	398.73	321.771	301.138	161.258	159.391	142.338	169.645	178.244	147.873	18	52
10403934	Isca1	277.691	277.344	602.155	257.56	245.754	293.813	266.12	263.19	288.953	338.192	290.964	216.798	555.812	769.004	510.822	263.196	250.716	258.925	308.704	225.618	213.101	18	52
10407535	Rpl10a	316.79	215.978	495.305	175.528	247.937	327.832	347.425	286.385	308.761	279.069	188.686	191.329	331.95	597.529	612.615	180.143	170.317	176.264	222.843	358.714	190.667	18	52
10409799	Isca1	298.77	284.344	570.448	263.13	265.461	321.997	288.255	276.004	311.032	343.524	287.238	232.987	520.551	738.654	482.773	268.918	255.613	265.037	321.064	264.553	220.24	18	52
10420097	Tinf2	264.297	245.311	520.528	259.671	192.86	248.636	265.824	270.807	272.616	264.519	238.728	233.772	442.894	673.452	472.853	297.51	190.139	309.527	217.417	201.213	163.975	18	52
10421810	1190002H23Rik	183.497	162.713	366.597	182.257	183.959	160.288	183.084	213.008	181.372	247.695	136.49	127.424	323.073	406.391	375.252	196.598	143.519	214.566	176.7	171.627	205.276	18	52
10422854	Nup155	153.087	73.8215	141.526	73.8758	64.1673	134.584	148.093	151.841	181.484	90.5228	80.8599	54.9613	100.327	166.059	170.147	72.4756	70.3933	79.0285	63.3729	74.7411	55.78	18	52
10425207	H1f0	149.946	63.3294	129.944	74.0638	72.9781	168.66	159.12	115.871	162.566	54.0254	77.4625	60.6914	137.09	129.608	123.49	64.8538	82.0653	76.3348	85.2238	79.3418	57.4797	18	52
10431424	Plxnb2	60.5055	72.7229	158.301	70.0352	94.0244	58.4651	68.4801	62.5476	53.519	64.0879	83.3646	71.9872	127.399	177.825	175.103	60.3724	69.9446	81.3497	79.7807	108.156	96.3324	18	52
10435305	Itgb5	60.7578	79.4058	201.327	66.7255	82.336	69.7615	62.5264	57.5268	54.3072	106.205	85.4567	55.1652	150.581	211.666	256.027	68.9849	71.8122	59.9685	74.4424	106.023	70.7211	18	52
10437040	Chaf1b	128.641	81.5124	159.953	61.2778	82.4518	135.766	128.764	113.815	137.638	82.269	77.0242	85.4688	166.802	169.92	144.387	64.6569	83.1006	42.8244	88.921	76.186	82.741	18	52
10443360	Rpl10a	245.835	175.996	359.174	135.336	194.378	240.525	273.872	214.816	258.106	227.938	156.393	152.925	255.501	393.498	460.869	142.448	134.625	129.257	180.33	269.933	150.874	18	52
10443836	Rrp1b	74.0767	74.7784	132.054	48.2301	53.6759	79.7598	77.4462	65.9953	73.8634	66.4781	76.4121	82.3166	92.0504	197.184	126.868	40.1992	49.6289	56.2344	50.4523	71.6426	42.7845	18	52
10455813	Lmnb1	1132.92	1357.13	2506.16	1058.63	910.92	954.321	791.035	1431.11	1524.89	1683.29	1770.62	838.66	1891.82	3119.34	2667.37	1067.11	954.351	1164.98	1067.71	803.598	880.948	18	52
10457359	Mpp7	391.085	132.238	272.45	115.083	159.104	376.48	435.764	366.618	388.938	129.405	137.112	130.329	285.714	358.275	197.565	143.756	107.179	98.9219	184.309	183.215	119.27	18	52
10458355	Apbb3	112.168	113.016	300.221	118.293	153.073	111	101.67	120.992	115.933	133.951	118.62	90.8481	258.265	368.129	284.614	130.546	118.352	107.136	190.76	160.831	116.906	18	52
10459071	2010002N04Rik	783.493	728.151	1244.9	537.977	604.381	721.514	781.381	742.197	900.561	699.58	797.53	691.959	1213.08	1331.75	1194.24	513.225	557.794	543.888	692.085	648.8	491.656	18	52
10459375	Txnl1	183.326	83.4958	169.711	70.2131	100.429	220.169	171.233	145.016	206.603	106.535	83.1068	65.7455	135.132	227.703	158.854	61.8664	73.459	76.1648	110.645	112.919	81.0743	18	52
10460585	Fosl1	50.1822	64.3305	145.69	74.4399	67.1451	37.0481	51.6034	63.0533	52.6074	61.4886	60.8903	71.1064	126.389	215.858	113.346	68.7727	67.6144	88.7079	61.5846	68.7857	71.4615	18	52
10461408	Rab3il1	56.107	67.2543	122.026	58.5333	68.4864	57.3955	54.9597	56.1283	55.971	65.2627	69.7798	66.7983	92.5416	154.386	127.178	53.3043	66.1985	56.8327	56.1968	83.4313	68.5129	18	52
10463355	Scd2	71.3516	66.35	203.752	54.4978	71.0722	87.4774	59.1631	77.6728	64.4763	64.8008	70.1443	64.2614	176.827	206.545	231.6	52.7649	40.8879	75.0236	77.248	79.6279	58.3643	18	52
10468249	Cnnm2	146.389	131.748	350.315	122.774	96.9893	91.7867	81.8652	267.361	228.588	138.304	169.776	97.3913	284.347	457.632	330.378	118.211	84.2791	185.757	132.309	88.7016	77.7413	18	52
10474950	Vps18	288.96	240.378	449.542	220.485	278.207	287.294	311.906	295.609	263.197	274.82	250.4	201.838	438.246	499.207	415.252	224.45	248.519	192.159	264.192	283.089	287.912	18	52
10480035	Pfkfb3	736.182	617.865	1183.04	450.254	403.897	775.453	679.962	754.305	738.504	620.751	724.615	524.392	1158.55	1453.7	983.127	551.142	348.947	474.624	421.087	410.996	380.718	18	52
10482772	Nr4a2	55.1804	79.0017	214.153	80.2081	63.4971	52.3254	56.3956	58.2652	53.9226	83.7645	64.4713	91.3026	151.041	259.216	250.851	83.1267	68.0815	91.177	71.2566	68.0922	52.7643	18	52
10489246	Mafb	53.5061	53.1661	161.526	55.11	84.0715	56.7315	52.3971	54.606	50.4941	56.3848	51.7601	51.4929	93.5427	222.821	202.192	53.4827	50.8897	61.496	72.9314	124.004	65.7045	18	52
10491551	Exosc9	191.327	65.3593	129.417	50.1255	61.898	241.542	163.208	161.431	210.565	70.6244	50.0456	78.9952	130.921	99.592	166.244	55.4038	39.9146	56.9513	77.3171	64.4856	47.5655	18	52
10509930	Fbxo42	456.951	352.902	688.2	342.935	341.21	465.595	458.313	419.87	486.625	361.337	409.179	297.26	787.999	668.266	618.97	381.427	348.048	303.799	351.654	336.866	335.345	18	52
10510574	Errfi1	141.17	235.208	550.736	268.194	266.648	138.383	126.748	152.111	148.861	268.384	272.198	178.122	498.648	674.118	496.937	302.211	315.149	202.545	329.806	268.615	214.007	18	52
10517274	Sepn1	758.354	910.679	2009.24	653.045	608.337	692.451	682.435	859.918	813.92	968.099	1138.85	685.03	1786.34	2367.21	1918.21	667.865	634.679	657.031	773.669	489.562	594.386	18	52
10517513	C1qc	68.175	57.4502	188.171	58.2436	72.6416	59.822	78.009	66.7619	69.337	60.0856	52.8606	59.6998	134.253	193.262	256.797	48.3213	61.2408	66.7674	71.5893	72.9135	73.4345	18	52
10536818	Calu	202.93	51.2734	161.192	58.0852	83.333	218.517	173.874	172.531	258.699	54.0296	52.4567	47.5602	148.239	189.28	149.267	57.469	46.15	73.8911	84.8151	121.06	56.361	18	52
10539861	Rpn1	384.98	141.623	253.733	115.307	135.085	382.406	348.539	392.191	420.221	165.829	158.551	108.037	193.533	306.635	275.267	110.515	124.366	111.544	156.233	149.545	105.506	18	52
10560624	Apoe	319.232	786.289	2036.87	342.184	370.623	326.503	323.868	309.422	317.407	930.886	824.593	633.301	1422.58	2229.83	2664.04	322.898	390.067	318.107	326.345	416.088	374.918	18	52
10564818	Anpep	55.9051	52.4197	129.446	52.4048	59.8996	76.2937	47.3409	60.7798	44.496	57.4676	49.6189	50.5143	108.094	150.522	133.312	41.1799	49.5738	70.498	58.7182	70.4158	51.9791	18	52
10579830	Rbmxrt	259.822	208.474	354.933	169.743	197.583	264.423	248.386	232.204	298.819	228.256	229.957	172.619	326.786	348.11	393.061	184.666	195.973	135.142	222.775	201.846	171.537	18	52
10582262	Klhdc4	285.414	171.959	321.235	145.036	186.907	266.773	266.703	264.558	352.541	184.395	173.968	158.509	243.953	335.562	404.938	149.053	147.763	138.524	163.581	172.171	231.837	18	52
10596148	Trf	996.03	939.915	1391.21	983.009	366.101	820.2	779.68	1210.72	1271.19	1064.82	1202.03	648.742	1028.29	1806.73	1449.33	1052.63	815.062	1107.15	457.787	358.757	298.772	18	52
10597758	Csrnp1	310.667	601.749	1794.84	589.963	538.898	269.685	263.918	360.327	363.209	844.182	593.823	434.662	1337.25	2393.06	1806.8	731.182	401.618	699.257	607.896	386.258	666.518	18	52
10600341	Emd	306.197	290.552	703.69	196.214	268.697	270.302	295.308	317.223	347.147	340.666	257.639	279.466	721.019	801.522	602.951	207.969	167.328	217.08	309.119	228.643	274.477	18	52
10606058	Cxcr3	127.82	210.186	345.819	189.099	160.173	140.704	128.552	135.426	108.97	224.612	211.047	195.885	320.108	358.904	359.974	203.71	243.907	136.091	130.695	159.447	197.194	18	52
10349968	Chi3l1	7200.61	4699.86	2612.28	3346.35	6669.15	7373.88	6759.34	7077.87	7620.32	4925.91	4682.64	4500.68	1911.19	3519.06	2650.51	3289.34	2978.12	3825.3	6934.81	5847.39	7315	2	69
10354521	Inpp1	444.257	375.415	244.573	356.116	538.959	439.684	447.51	412.326	480.125	425.462	429.577	289.491	241.028	262.85	230.915	344.446	405.853	323.06	730.099	530.575	404.146	2	69
10354555	Asnsd1	1351.27	561.615	419.152	793.23	1035.82	1510.8	1311.1	1277.02	1318.05	662.167	623.692	428.923	312.168	554.325	425.562	722.529	649.15	1064.13	1117.29	1081.09	920.075	2	69
10354677	Ankrd44	1166.62	1008.88	579.484	875.161	1586.99	1175.13	1154.44	1148.08	1189.28	1000.79	1248.89	821.597	467.348	722.083	576.631	991.161	1091.68	619.476	1802.79	1811.2	1224.1	2	69
10359303	4930562F07Rik	171.658	149.796	87.2576	119.154	214.687	162.59	174.171	166.799	183.82	175.912	114.809	166.429	105.659	84.0782	74.7855	162.124	118.821	87.8181	212.726	184.419	252.228	2	69
10365344	Tcp11l2	1657.15	876.702	554.154	866.261	1310.31	1769.17	1754.49	1576.29	1541.33	973.14	901.317	768.25	547.306	596.734	521.051	1038.34	888.014	705	1712.89	1500.26	875.429	2	69
10367252	Pan2	452.157	290.52	215.766	316.316	479.249	449.691	460.794	426.512	472.938	250.026	328.619	298.435	223.846	222.487	201.696	379.909	367.026	226.979	511.775	490.787	438.24	2	69
10376899	Trim16	297.022	231.961	156.588	257.174	401.929	327.788	290.216	316.44	258.553	253.812	267.188	184.04	161.31	153.778	154.782	275.357	243.404	253.779	495.737	310.286	422.118	2	69
10380551	Phb	229.223	275.871	186.935	299.866	408.037	209.186	225.358	216.889	270.019	243.16	305.081	283.017	187.65	191.04	182.22	311.928	357.139	242.041	411.449	424.308	389.136	2	69
10382956	Tmc8	489.122	202.855	174.879	253.179	491.242	536.724	420.995	502.664	503.922	213.99	193.927	201.151	191.778	182.932	152.448	270.937	208.375	287.454	493.698	534.375	449.343	2	69
10383684	Limk2	472.612	245.636	225.487	295.589	467.765	453.06	505.837	455.378	478.056	269.979	254.838	215.417	206.268	227.539	244.274	284.488	328.572	276.293	502.185	480.533	424.127	2	69
10384154	Myo1g	829.466	421.377	284.077	477.154	594.74	862.119	841.749	828.178	787.627	447.226	446.471	374.708	256.374	316.78	282.276	567.626	567.279	337.379	635.663	608.742	543.652	2	69
10389308	Ggnbp2	967.839	637.14	441.679	627.291	930.105	1065.09	886.967	907.333	1023.65	629.544	717.58	572.542	457.896	457.076	411.683	681.697	720.381	502.635	1068.38	994.246	757.492	2	69
10403664	B3galnt2	303.981	171.351	120.741	183.899	307.694	324.23	320.013	278.98	294.98	208.613	197.761	121.95	119.876	142.851	102.791	206.368	192.215	156.786	328.736	302.163	293.27	2	69
10404774	Hivep1	666.834	597.298	490.383	580.078	1036.74	724.286	647.954	639.626	658.705	512.747	571.767	726.86	496.67	510.66	464.952	618.196	595.186	530.494	1066.17	929.046	1124.96	2	69
10412466	Hmgcs1	407.362	131.588	114.433	161.967	264.882	449.574	432	336.591	421.243	143.156	115.904	137.323	101.098	98.3128	150.765	159.783	122.806	216.536	277.072	244.593	274.233	2	69
10416334	Dok2	319.505	196.965	138.998	270.428	377.667	298.399	311.267	334.439	335.476	181.103	218.519	193.088	91.1413	183.628	160.462	245.069	271.485	297.249	391.856	416.599	329.977	2	69
10417869	Anxa7	371.871	160.85	142.667	220.276	310.263	402.037	376.704	330.264	382.334	159.427	147.661	176.78	113.22	182.182	140.778	256.81	178.33	233.379	328.957	308.432	294.368	2	69
10418251	Appl1	336.924	152.816	103.088	174.699	209.089	363.548	318.777	299.755	370.946	164.201	131.438	165.35	102.391	111.334	96.102	196.429	179.556	151.169	235.965	217.173	178.377	2	69
10418410	Prkcd	2991.11	2093.57	1689.39	2725.22	3652.21	3118.95	2975.94	2998.15	2876.37	2302.29	2475.85	1609.82	1452.71	1890.72	1755.44	3015.64	3262.27	2057.33	3897.27	3983.82	3137.66	2	69
10422776	Phb	241.518	271.786	190.787	300.872	411.99	225.896	237.845	228.041	277.704	243.394	303.627	271.663	199.937	190.641	182.194	311.141	360.443	242.858	416.768	429.732	390.451	2	69
10427235	Prr13	3049.34	2311.14	1434.37	2704.18	3294.22	2994.75	3006.77	3089.13	3108.32	2606.92	2635.62	1796.66	1118.24	1877.78	1405.39	2949.85	2822.64	2374.93	3490.65	3268.78	3133.03	2	69
10430647	D730005E14Rik	200.359	312.256	262.789	414.585	600.87	184.302	208.217	214.173	196.076	264.299	297.32	387.449	309.059	255.797	229.554	490.263	348.65	416.89	591.566	529.737	692.275	2	69
10433096	Nfe2	857.171	486.284	339.909	583.807	730.358	827.152	880.641	809.38	915.659	547.055	515.74	407.576	271.577	419.415	344.787	745.783	525.327	507.887	897.636	669.891	647.894	2	69
10433721	Nde1	218.54	113.607	83.5217	127.077	193.386	249.697	207.88	197.797	222.164	113.876	109.092	118.029	64.6492	94.5064	95.3616	118.106	125.061	138.935	234.129	168.514	183.308	2	69
10437712	Zc3h7a	623.382	411.103	397.513	589.897	811.266	645.7	578.674	599.196	674.502	413.154	446.342	376.765	388.312	439.851	367.762	680.247	581.662	518.791	849.9	786.744	798.525	2	69
10439249	Parp14	597.512	858.286	599.113	1107.37	1728.91	570.532	490.668	626.563	726.697	767.145	971.037	848.756	694.378	681.879	454.176	1390.46	1192.26	819.13	1526.94	1416.76	2388.91	2	69
10440050	Tbc1d23	762.931	748.587	614.546	926.45	1616.1	769.495	740.284	738.549	805.299	605.05	922.034	751.949	598.857	695.657	557.115	1042.3	1069.74	713.176	1627.28	1662.01	1560.68	2	69
10444752	Ltb	895.339	1044.68	750.013	1334.06	2365.51	899.25	876.323	838.344	972.707	1209.91	1065.33	884.53	732.25	791.102	728.307	1683.8	1439.65	979.449	2227.12	2404.87	2471.38	2	69
10446402	Ppp4r1	1349.1	841.618	685.813	1151.61	1402.1	1370.45	1389.7	1258.62	1381.97	883.217	918.527	734.829	680.329	742.182	638.833	1286.14	1216.28	976.333	1390.46	1465.71	1352.47	2	69
10450374	D17H6S56E-5	118.456	84.7981	81.9191	116.208	199.848	98.8264	115.781	111.273	154.642	75.0444	92.7406	87.6132	116.087	75.7429	62.5215	104.115	107.376	140.375	214.524	171.642	216.77	2	69
10451646	A530064D06Rik	1194.7	809.303	725.095	1233.07	1979.04	1426.55	978.403	1113.26	1311.08	857.846	1000.95	617.32	590.488	1167.38	553.046	1595.07	1097.27	1071.21	2409.95	1886.54	1704.87	2	69
10452980	Eif2ak2	484.221	310.216	214.969	359.998	585.544	437.964	400.386	508.57	616.459	249.052	418.639	286.327	209.975	281.502	168.065	399.338	333.542	350.274	572.891	496.273	706.131	2	69
10454015	Ttc39c	104.723	100.568	75.1531	85.3921	178.968	89.2233	119.648	100.248	112.386	119.502	99.2786	85.7325	77.0719	74.3013	74.1223	91.2375	87.4475	78.0428	183.553	139.442	223.961	2	69
10454353	Mocos	571.549	267.927	198.332	300.532	659.213	699.023	544.876	543.127	515.851	309.7	278.968	222.616	191.411	249.219	163.542	316.191	301.642	284.596	776.687	566.25	651.364	2	69
10460070	Zfp407	720.347	622.302	418.345	586.307	969.436	745.85	708.438	711.515	716.191	583.678	737.801	559.615	451.786	498.912	324.823	592.845	607.029	560.047	960.687	1070.11	886.231	2	69
10462521	Pten	3350.34	2981.92	1801.77	2644.79	4010.97	3433.99	3343.2	3266.35	3359.94	3104.31	3361.55	2540.86	1690.36	2080.03	1663.61	2794.92	2765.05	2393.88	4231.26	4163.67	3662.72	2	69
10466374	Tle4	597.369	363.878	237.062	327.171	480.898	645.073	562.489	608.618	576.638	396.795	401.343	302.543	261.302	277.197	183.931	343.836	389.562	261.456	535.316	441.714	470.334	2	69
10468089	Mgea5	1372.31	1226.23	928.608	1631.48	2148.19	1413.29	1415.47	1309.09	1354.28	1076.53	1443.56	1186.46	883.837	1039.82	871.297	2027.28	1902.4	1125.97	2173.5	2324.43	1962.2	2	69
10469786	Il1f9	3836.08	4955.02	3896.34	6661.52	8799.96	3503.8	3696.58	4086.46	4091.3	4672.28	5635.15	4620.63	4531.55	3767.18	3465.04	7128.4	6542.35	6338.6	9390.54	8335.68	8705.84	2	69
10473760	Celf1	511.129	290.201	260.76	393.381	548.669	522.185	490.839	486.337	547.547	282.978	327.973	263.334	280.556	262.352	240.889	486.455	437.09	286.305	514.545	595.441	539.101	2	69
10473919	Ckap5	330.171	111.213	74.0759	118.712	159.468	316.42	320.903	321.218	364.352	108.316	94.7881	133.972	72.2589	93.2275	60.3386	116.463	119.674	120.032	175.832	175.859	131.146	2	69
10477250	Hck	2649.74	2117.75	1246.79	1954.35	3016.53	2567.38	2619.29	2711.02	2703.98	2109.48	2060.85	2184.76	993.761	1718.23	1135.07	2269.94	2163.19	1520.19	3035.71	2974.44	3039.87	2	69
10481164	Slc2a6	1041.69	1826.77	1308.08	2026.46	3054.67	896.047	1013.55	1129.44	1147.92	1894.02	2224.56	1446.84	1107.37	1611.27	1254.43	2266.16	2175.45	1687.99	3213.26	3163.37	2804.11	2	69
10490854	Gm13051	244.218	228.71	173.303	181.107	347.112	309.215	217.673	210.3	251.307	235.888	226.87	223.55	187.217	170.371	163.183	203.88	206.987	140.762	344.27	327.642	370.777	2	69
10491438	Ttc14	253.181	115.239	100.578	145.602	214.417	280.683	245.75	213.351	279.203	113.553	137.062	98.3285	108.63	110.642	84.6518	157.692	164.071	119.305	216.909	249.598	182.079	2	69
10494574	Prkab2	123.499	170.463	138.443	267.327	291.598	115.589	131.475	130.143	117.616	177.716	166.93	166.968	193.548	98.3464	139.399	310.213	251.904	244.473	322.459	260.552	295.111	2	69
10495163	Dram2	951.837	594.662	394.962	780.512	1010.02	949.252	970.181	861.598	1034.45	540.427	560.977	693.631	462.45	379.634	350.942	876.619	737.852	735.121	908.522	947.746	1196.64	2	69
10496822	Gng5	421.352	184.94	152.447	258.786	305.096	418.998	372.856	429.047	470.243	209.514	210.359	143.522	169.269	170.543	122.727	299.656	264.353	218.786	305.529	360.254	258.017	2	69
10501051	Cept1	1085.47	462.658	343.283	661.849	1163.47	1196.07	1041.04	1010.75	1103.09	568.075	484.805	359.59	268.983	418.186	359.635	723.363	668.802	599.27	1161.08	1106.66	1225.71	2	69
10502052	Alpk1	136.527	59.097	58.9198	75.0069	132.509	151.767	165.244	106.623	129.932	59.9705	76.5167	44.9782	57.5357	57.3314	62.0088	63.0742	66.9715	99.8992	128.327	101.955	177.833	2	69
10502299	Nfkb1	718.613	449.014	393.427	428.599	814.512	714.62	703.762	736.372	720.082	502.16	513.078	351.361	374.041	430.38	378.286	448.562	414.267	423.693	853.986	766.273	825.768	2	69
10502419	Rap1gds1	534.799	338.539	172.221	295.615	584.245	594.908	526.04	525.239	497.665	338.19	352.39	325.567	136.084	234.948	159.763	328.577	285.309	275.565	557.623	539.551	662.846	2	69
10504672	Tdrd7	723.884	622.343	432.965	729.088	914.876	761.211	676.329	738.784	721.931	604.502	629.472	633.455	399.515	480.606	422.704	906.32	800.499	534.191	890.989	816.346	1052.79	2	69
10507908	Fhl3	607.998	554.604	390.123	658.099	826.276	627.244	645.391	543.782	620.759	567.76	483.116	621.92	451.653	406.602	323.318	738.395	801.159	481.798	878.67	832.781	770.936	2	69
10508479	Ptp4a2	1019.57	527.031	436.233	451.023	896.997	1071.37	975.046	1009.85	1024.34	614.725	572.499	415.96	424.029	535.93	365.302	536.771	496.764	344.079	884.206	1033.31	789.927	2	69
10518570	Pgd	4297.63	3471.94	2049.79	3089.34	5077.55	4639.99	4310.07	4119.43	4140.75	4057.9	3916.05	2633.71	1781.31	2607.13	1854.49	3404.36	3575.97	2421.95	5186.35	5382.74	4689.18	2	69
10519951	Pion	1267.9	1004.28	814.384	1294.01	2639.73	1438.75	1290.19	1137.46	1223.96	941.843	1158.38	928.406	728.978	926.906	799.352	1539.56	1338.68	1051.32	2903.59	2738.53	2313.27	2	69
10534679	Trim56	745.765	549.463	493.485	783.097	1008.72	667.01	672.63	780.029	883.872	615.684	641.749	419.849	504.477	548.417	434.38	967.592	830.374	597.697	991.366	924.197	1120.26	2	69
10540579	Mtmr14	726.611	560.7	426.31	586.493	872.612	681.183	769.983	720.675	737.433	624.201	609.846	463.071	367.049	431.213	489.509	672.093	619.609	484.442	881.949	874.238	861.769	2	69
10542911	Samd9l	1286.57	556.328	348.949	732.915	1390.87	1364.43	1037.58	1297.76	1491.31	507.471	699.778	484.866	352.063	496.65	243.004	875.388	806.741	557.475	1256.59	1311.81	1632.3	2	69
10574155	Nlrc5	212.146	290.841	180.613	318.513	410.486	198.974	213.544	248.79	191.611	230.888	330.755	322.152	176.702	173.671	191.989	313.351	329.906	312.58	355.7	340.602	570.903	2	69
10578109	Ubxn8	253.474	217.916	176.159	248.223	410.531	270.818	246.715	254.851	242.423	226.328	201.599	226.799	167.502	176.444	184.964	287.002	274.467	194.155	446.94	477.145	324.442	2	69
10580457	N4bp1	2014.48	1841.62	1526.28	2204.55	4088.55	2003.21	2021.04	1920.1	2118.47	1843.36	1889.52	1793.23	1575.27	1478.16	1526.94	2496.53	2159.77	1987.08	4221.51	4181.48	3871.77	2	69
10582997	Casp4	581.877	704.105	581.275	1063.95	1679.59	658.393	509.104	560.889	609.756	663.638	696.508	755.189	487.986	649.531	619.639	1504.19	735.539	1088.57	1489.22	1607.86	1978.8	2	69
10589438	Mtap4	630.665	415.235	307.94	440.653	630.806	648.064	608.721	612.48	654.738	404.421	366.441	483.11	316.239	304.82	302.927	462.342	435.827	424.633	633.618	606.818	652.832	2	69
10589462	Mtap4	254.821	158.262	131.821	237.657	346.161	280.412	279.371	218.292	246.562	161.998	179.345	136.436	146.39	106.274	147.239	281.424	248.135	192.221	380.827	313.573	347.351	2	69
10595680	Tbc1d2b	1308.7	850.503	634.116	697.662	1370.85	1246.25	1354.6	1278.9	1358.66	826.489	1036.61	718.086	542.778	816.104	575.623	838.127	763.455	530.692	1537.46	1526.2	1097.87	2	69
10602827	A830080D01Rik	212.863	204.708	139.338	261.113	339.953	226.462	196.489	178.375	258.663	197.094	211.351	205.933	197.272	139.848	98.0593	253.572	278.991	251.647	324.204	355.959	340.438	2	69
10345230	Rab23	248.289	133.939	74.0048	46.1828	50.4954	313.282	249.911	206.946	234.559	135.601	123.739	143.203	65.4497	84.2573	73.496	51.3013	44.0856	43.5528	46.5477	51.7573	53.4422	21	58
10361828	Cited2	2082.28	2220.08	2092.77	1601.23	1083.37	1924.17	2366.75	2108.96	1957.45	1837.27	1937.25	3074.29	2817.43	1694.74	1919.59	1693.97	1457.08	1663.29	1061.83	1004.88	1191.69	21	58
10372028	Plxnc1	1625.55	651.686	375.015	311.451	423.561	1645.14	1577.64	1647.73	1632.71	707.061	749.036	522.583	461.25	295.641	386.762	321.025	344.787	272.949	419.181	385.523	470.214	21	58
10382912	2013-09-09	802.658	722.06	392.169	379.678	315.46	857.343	822.237	767.321	767.351	710.986	579.525	913.666	393.86	396.62	386.104	349.129	410.006	382.358	304.852	352.536	292.106	21	58
10383799	Tcn2	3535.21	3479.29	2999.95	2018.88	1660.05	3285.13	3486.63	3872.35	3521.51	2951.94	3401.79	4194.29	2886.05	3304.01	2831.36	2081.51	1553.63	2544.51	1796.57	1330.62	1913.64	21	58
10385570	Gm12191	1895.89	1907.03	1360.31	920.456	999.318	1998.94	1781.3	1706.07	2126.74	1858.09	1709.23	2183.77	1332.5	1406.76	1342.84	1041.41	914.817	818.562	954.841	1040.51	1004.46	21	58
10385699	Rmnd5b	807.319	735.683	686.226	442.614	336.259	840.393	927.724	739.774	736.512	809.532	567.725	866.363	735.128	622.37	706.301	438.554	597.234	331.062	341.522	327.822	339.597	21	58
10387936	Spag7	360.745	391.166	262.096	209.065	191.298	370.431	351.513	351.543	369.977	388.718	338.466	454.918	275.383	274.204	238.436	226.853	211.474	190.477	189.727	166.192	222.018	21	58
10389229	Rpl9	2246.46	2872.43	1976.5	1240.45	1593.39	2712.36	2088.27	1837.11	2447.5	2783.33	2465.72	3453.33	2205.47	1957.73	1788.29	1316.87	1130.53	1282.06	1619.9	1477.92	1689.76	21	58
10397699	Gm12191	2214.07	2183.47	1543.79	1052.24	1155.9	2322.57	2073.44	2010.83	2481.61	2140.44	1919.59	2533.55	1547.26	1539.65	1544.48	1179.48	1037.25	952.297	1082.6	1208.53	1180.43	21	58
10401743	4933437F05Rik	145.158	218.298	213.118	128.721	93.3945	162.055	172.774	110.572	143.411	203.799	170.915	298.652	242.148	246.387	162.241	140.737	126.516	119.782	100.876	85.8588	94.0572	21	58
10405890	Rpl9	2489.38	3098.62	2125.06	1373.74	1664.93	2570.85	2360.44	2345.3	2698.34	2955.22	2641.32	3811.49	2394.98	2019.19	1984.43	1398.32	1254.93	1477.35	1755.78	1454.12	1807.65	21	58
10406663	Arsb	294.478	213.388	199.38	145.156	99.609	300.907	282.218	296.604	298.55	182.3	192.786	276.469	267.17	169.874	174.634	162.069	124.943	151.041	86.4417	111.638	102.415	21	58
10410115	1110018J18Rik	314.122	466.067	288.753	267.966	230.468	386.542	271.899	278.068	333.148	422.72	478.85	500.141	336.1	301.472	237.61	309.936	247.814	250.521	248.36	198.056	248.865	21	58
10410506	Rpl9	2597.38	3223.42	2212	1429.55	1693.35	2642.28	2484.11	2450.26	2829.98	3068.71	2760.52	3953.71	2529.24	2107.17	2030.8	1466.51	1320.39	1508.73	1803.74	1516.45	1775.18	21	58
10417787	Gng2	721.563	929.666	535.691	453.147	425.033	713.068	758.519	702.533	713.399	857.997	783.144	1195.79	467.695	552.409	595.001	428.498	464.771	467.227	432.361	364.893	486.693	21	58
10418766	Ankrd28	735.503	180.053	111.879	84.4324	98.8252	743.56	758.603	671.878	772.175	211.033	192.23	143.89	102.121	113.165	121.177	86.2948	91.7542	76.0182	99.0442	101.162	96.3287	21	58
10422852	Rpl19	916.974	1448.89	1123.08	606.24	790.987	924.631	915.084	903.022	925.336	1266.74	1084.39	2214.27	1418.91	944.675	1056.81	596.112	529.579	705.789	664.329	814.121	915.032	21	58
10433562	Gm12191	1845.28	1905.7	1322.06	872.77	970.92	1976.91	1678.12	1698.78	2057.32	1820.19	1724.36	2205.06	1329.79	1346.55	1290.48	999.037	892.552	745.564	922.58	1001.25	990.838	21	58
10433902	Gm12191	1711.27	1716.94	1201.1	819.812	885.411	1862.51	1545.36	1577.53	1888.74	1613.52	1600.72	1959.63	1154.05	1264.59	1187.31	948.035	845.117	687.703	818.705	923.47	918.088	21	58
10438639	Dgkg	841.714	438.974	309.618	249.643	217.605	963.639	901.262	745.912	774.827	463.634	428.214	426.069	312.92	351.306	269.998	243.137	264.247	242.158	248.969	215.442	192.102	21	58
10439402	Rpl9	2461.75	3183.6	2091.19	1327.94	1599.18	2428.27	2368.02	2334.42	2735.99	3166.35	2636.75	3864.82	2383.02	2004.58	1914.38	1371.78	1236.1	1381.02	1709.69	1421.5	1682.79	21	58
10441093	Erg	447.964	138.595	105	77.2624	67.9116	478.618	473.796	397.183	447.098	151.434	112.745	155.929	98.4313	99.1623	118.6	62.5447	75.3148	97.9115	61.6829	67.6976	75.0056	21	58
10443193	Gm12191	2126.79	2174	1486.96	1006.66	1104.92	2261.35	1981.64	1924.9	2371.9	2078.35	1969.42	2510.29	1442.33	1495.9	1523.8	1122.48	984.133	923.463	1055.1	1136.9	1124.55	21	58
10450103	H2-Ke6	273.912	242.04	200.202	152.334	119.738	311.566	270.59	249.275	267.858	295.984	225.703	212.254	224.322	181.531	197.054	146.922	141.195	170.405	108.569	113.904	138.82	21	58
10465804	Polr2g	290.332	224.521	163.505	90.5467	96.8976	310.223	325.077	235.484	299.198	245.853	199.895	230.301	183.305	155.397	153.453	112.234	83.0245	79.6686	97.449	91.2954	102.262	21	58
10467088	Rpl9	1976.55	2433.04	1661.99	1091.1	1291.44	1923.73	1919.76	1911.95	2161.55	2382.4	2014.41	3001.13	1820.62	1598.64	1577.31	1120.15	1012.32	1145.52	1321.77	1163.39	1400.69	21	58
10467637	Arhgap19	629.724	131.919	67.548	44.7784	49.905	672.628	678.267	540.822	637.34	172.879	115.486	114.987	71.1866	62.8388	68.8988	51.4085	45.7234	38.1973	44.1698	63.9371	44.0103	21	58
10472686	Rpl9	2589.13	3143.76	2202.34	1419.61	1658.26	2637.44	2443.85	2441.93	2855.14	3053	2623.79	3878.74	2495.1	2106.17	2032.7	1510.68	1304.17	1452.1	1722.37	1513.49	1749.24	21	58
10489049	Rpl9	2699.42	3229.12	2146.86	1473.68	1732.46	2725.44	2577.54	2550.3	2963.78	3132.56	2675.19	4017.92	2371.72	2097.3	1989.23	1505.13	1405.36	1513.03	1871.48	1530.91	1814.9	21	58
10494407	Hist2h2bb	190.606	168.01	126.188	110.005	79.2246	197.662	180.721	164.21	225.017	149.517	169.356	187.29	153.124	117.057	112.103	105.614	112.589	111.949	73.221	68.0404	99.8107	21	58
10499198	Gm12191	2129.11	2148.73	1467.25	1046.41	1100.39	2237.31	1999.67	1905.54	2410.4	2083.98	1951.34	2439.61	1449.04	1482.59	1470.31	1138.51	988.531	1018.06	1003.64	1165.55	1139.02	21	58
10517682	2310028O11Rik	918.185	878.79	652.853	560.119	363.315	1043.32	911.569	758.503	985.268	788.557	714.335	1204.82	825.868	557.641	604.199	565.851	469.761	661.091	369.973	330.94	391.681	21	58
10518927	Kcnab2	768.43	289.726	206.417	126.886	137.752	857.023	852.216	678.688	703.404	383.082	258.911	245.198	175.999	200.177	249.641	128.875	120.398	131.66	135.542	147.555	130.699	21	58
10521168	Nat8l	235.257	176.971	113.251	95.4453	81.717	253.646	254.851	239.231	198.08	210.665	146.382	179.733	125.054	102.806	112.982	88.1215	99.7221	98.9442	84.3925	77.2578	83.6935	21	58
10522378	Slain2	1338.44	1019.05	824.534	497.052	596.011	1261.19	1269.81	1429.72	1401.61	854.841	1091.94	1133.69	895.082	827.849	756.505	510.073	503.957	477.728	637.089	593.205	560.218	21	58
10522784	Hmgn2	1079.88	1007.07	707.984	459.635	380.476	847.868	1014.48	1192.39	1325.91	1154.84	751.205	1177.34	724.577	609.92	802.995	426.288	384.437	592.531	378.801	366.77	396.44	21	58
10525887	Bri3bp	140.172	301.338	317.313	200.582	149.577	157.023	154.888	125.305	126.676	318.711	305.127	281.375	431.606	265.564	278.744	217.413	247.683	149.863	181.994	124.72	147.434	21	58
10530194	Rpl9	2535.99	3068.7	2135.99	1372.93	1626.95	2508.66	2436.29	2423.55	2792.32	2993.27	2540.49	3800.14	2401.6	2034.4	1994.62	1434.31	1281.42	1408.03	1695.65	1479.18	1716.98	21	58
10530560	Slain2	456.382	535.056	400.858	216.147	284.05	440.1	427.898	547.563	420.716	575.449	407.193	653.716	413.356	411.764	378.443	199.393	226.114	223.982	320.403	311.151	229.889	21	58
10531133	Grsf1	285.074	313.759	219.437	156.691	190.933	317.825	270.466	250.821	306.313	311.239	291.133	340.881	255.245	210.008	197.124	195.087	162.784	121.141	198.412	214.899	163.245	21	58
10537349	Gm12191	2129.58	2168.28	1469.01	1037.56	1120.25	2248.92	1980.73	1931.35	2390.64	2093.33	1947.96	2499.91	1452.07	1519.48	1436.77	1145.53	993.711	981.236	1039.06	1207.12	1120.87	21	58
10538206	Ccdc126	580.093	777.403	531.435	222.895	299.048	587.998	583.391	552.001	598.018	825.761	883.265	644.158	617.908	502.892	483.005	256.097	210.879	205.052	234.613	235.477	484.084	21	58
10539484	Rpl18	913.314	1634.93	1269.18	806.471	1057.36	898.798	947.039	922.481	886.12	1592.65	1485.61	1847.03	1409.01	1222.06	1187.3	779.9	660.23	1018.67	991.163	940.844	1267.67	21	58
10556169	Eif3f	619.173	576.029	376.177	242.231	276.017	699.614	655.066	533.692	600.915	567.229	527.004	639.382	363.185	373.496	392.43	249.767	238.024	239.076	247.834	291.469	291.107	21	58
10556571	Rpl19	974.287	1376.17	1110.78	556.792	741.812	1023.81	986.44	920.753	968.981	1227.67	1037.05	2047.08	1397.21	1010.39	970.807	526.567	486.765	673.449	596.196	811.065	844.182	21	58
10570625	Rpl19	806.02	1294.76	1020.71	535.772	674.64	806.919	795.908	789.149	832.783	1138.21	945.889	2016.07	1267.2	880.154	953.456	523.412	467.649	628.313	552.712	726.195	765.003	21	58
10573194	Ndufb7	688.846	611.775	378.396	304.714	314.424	652.94	714.238	678.705	711.361	574.68	455.423	874.85	359.443	382.667	393.903	302.934	340.163	274.563	288.225	309.245	348.75	21	58
10576951	Tnfsf13b	314.521	240.702	118.274	103.576	102.531	346.086	291.6	248.524	390.174	235.188	216.447	273.949	124.784	125.603	105.563	124.619	97.4927	91.4575	95.5413	93.9611	120.068	21	58
10579996	Tecr	1821.78	1264.73	587.89	482.495	450.416	1862.43	1977.71	1720.66	1737.97	1080.29	951.12	1968.9	643.064	546.144	578.532	445.543	513.226	491.225	452.821	460.599	438.119	21	58
10586157	Rpl4	1098.33	827.245	699.268	345.762	495.82	1120.67	1098	962.128	1229.17	891.312	700.389	906.847	738.055	676.615	684.7	315.278	324.39	404.175	590.811	465.575	443.133	21	58
10587107	Myo5a	844.786	308.093	193.751	137.146	178.44	937.341	888.2	736.057	831.128	319.358	305.249	299.994	217.48	205.157	163.015	150.474	138.321	123.937	194.582	218.475	133.652	21	58
10591208	Uba52	1732.87	2135.18	1787.29	1051.93	1108.54	1752.96	1849.21	1664.59	1671.08	2316.7	1798.61	2336.11	1758.55	1744.5	1861.07	1007.8	890.667	1296.79	1115.63	883.893	1381.46	21	58
10600027	Gm12191	1480.06	1545.71	1087.63	738.057	802.358	1564.99	1383.58	1359.35	1630.3	1446.41	1414.92	1804.49	1058.66	1099.19	1105.63	804.282	715.324	698.81	772.218	835.806	800.312	21	58
10600973	Igbp1	516.959	305.923	190.852	118.968	151.687	563.235	525.882	435.847	553.239	349.234	286.631	286.021	148.232	233.404	200.929	147.205	103.113	110.933	154.019	155.552	145.678	21	58
10604057	2013-09-06	353.035	286.361	147.048	143.494	121.406	385.587	387.542	319.109	325.755	277.132	235.272	360.15	175.417	159.729	113.48	147.559	125.782	159.19	129.4	114.966	120.287	21	58
10606255	Gm12191	2143.7	2118.73	1502.21	1017.47	1121.16	2252.48	2003.65	1945.41	2405.23	2091.25	1860.93	2443.96	1477.34	1529.05	1500.7	1145.07	996.634	922.994	1068.76	1160.37	1136.39	21	58
10606538	Gm12191	2231.14	2225.54	1571.29	1074.8	1165.87	2328.38	2089.6	2022.17	2518.67	2163.47	2022.54	2519.18	1552.79	1579.46	1581.78	1218.14	1042.36	977.843	1105.11	1199.41	1195.58	21	58
10354494	Nab1	396.412	208.267	690.495	301.638	934.838	444.53	342.11	358.791	452.562	233.933	199.626	193.443	638.027	828.79	622.584	306.879	314.039	284.78	962.098	888.746	955.457	23+26	101
10356020	Dock10	149.912	64.0803	229.42	85.4827	326.065	154.078	144.817	133.967	168.962	64.6705	68.0201	59.8177	305.756	193.088	204.532	86.4116	71.4409	101.185	337.594	370.426	277.214	23+26	101
10365260	Txnrd1	384.458	235.675	530.74	314.95	1542.48	386.733	372.371	367.895	412.368	273.039	318.933	150.321	450.532	633.859	523.513	383.218	296.726	274.741	1902.35	1476.33	1306.72	23+26	101
10368144	Tnfaip3	318.671	367.882	831.623	455.415	1499.3	330.511	325.769	281.117	340.714	458.077	325.551	333.864	871.872	894.628	737.367	452.587	461.003	452.706	1664.91	1323.48	1529.52	23+26	101
10369792	Arid5b	462.735	344.879	956.217	348.157	1317.59	495.267	489.322	417.18	453.494	272.683	346.716	433.879	1338.54	794.918	821.708	318.733	333.226	397.339	1354.74	1149.64	1468.67	23+26	101
10373313	Nab2	143.384	265.566	845.406	284.539	918.569	139.574	144.342	169.566	123.729	236.742	261.503	302.527	1012.54	808.564	738.023	303.462	232.182	326.959	891.594	851.841	1020.49	23+26	101
10375443	Havcr2	27.6102	30.8894	81.9397	51.451	200.611	30.0389	23.3618	29.7129	27.8705	26.9484	32.738	33.4076	79.9769	80.2151	85.7555	46.0542	57.8991	51.0789	298.125	277.386	97.6296	23+26	101
10416411	Esd	461.778	379.508	912.943	617.956	1878.01	469.909	404.496	439.593	544.196	384.634	332.632	427.219	844.975	964.703	933.455	576.974	547.618	746.861	2157.12	2082.67	1474.34	23+26	101
10417273	Esd	264.263	199.332	587.07	377.711	1292.14	263.676	233.342	244.477	324.225	193.643	150.495	271.773	588.113	609.022	564.905	375.162	330.922	434.044	1500.34	1403.02	1024.89	23+26	101
10419198	Ero1l	1583.54	439.235	1198.65	493.788	1681.64	1622.15	1502.07	1530.93	1685.68	456.861	536.053	346.017	1461.3	1251.4	941.764	578.428	457.719	454.749	1662.56	1774.29	1612.13	23+26	101
10433161	BC048502	270.454	478.802	1403.43	802.435	2206.59	286.713	257.167	288.187	251.79	484.463	512.828	441.809	1549.26	1313.57	1358.29	706.389	788.328	927.852	2336.27	2031.5	2263.73	23+26	101
10436048	Prdx1	100.541	57.2366	188.879	52.9906	554.067	110.195	94.1518	98.4052	100.084	74.1983	44.8378	56.3615	169.386	212.508	187.196	46.0042	58.7099	55.092	729.729	617.295	377.6	23+26	101
10445412	Nfkbie	333.821	193.774	488.967	258.619	930.342	302.174	350.931	346.677	337.792	267.277	210.128	129.551	364.567	573.658	558.997	279.623	273.285	226.355	1050.41	800.765	957.337	23+26	101
10470564	Ralgds	83.6505	100.908	313.773	121.987	510.905	77.7486	93.3177	86.7199	77.8213	91.7034	94.5278	118.532	374.835	273.336	301.516	107.149	116.932	144.884	544.5	473.207	517.574	23+26	101
10472097	Fmnl2	670.964	111.322	281.642	134.609	530.378	811.028	605.469	603.943	683.397	107.105	113.628	113.357	424.974	227.147	231.432	110.434	145.826	151.457	474.776	805.069	390.333	23+26	101
10477061	Srxn1	79.793	103.525	479.393	134.601	593.158	76.7484	82.0499	81.1919	79.2866	106.505	105.58	98.6694	478.206	564.356	408.231	110.278	166.858	132.528	817.314	498.601	512.118	23+26	101
10481949	Traf1	51.7387	52.7135	150.522	64.8663	304.453	54.7677	57.1786	56.494	40.5044	55.2238	47.3223	56.0497	167.311	149.259	136.563	71.7751	45.6535	83.2932	424.055	301.647	220.617	23+26	101
10484894	Ptprj	1188.71	540.203	984.554	626.399	1911.57	1319.72	1243.01	1086.78	1119.98	541.569	484.941	600.247	1095.86	1020.53	853.375	635.093	542.132	713.857	2008.12	1994.45	1744.05	23+26	101
10501229	Gstm1	94.0617	103.943	298.011	107.341	481.27	97.5308	87.6944	92.097	99.3786	128.458	113.347	77.1278	468.762	166.386	339.334	84.0745	112.235	131.072	412.115	381.139	709.685	23+26	101
10507328	Prdx1	65.1982	33.2236	117.493	34.2835	392.946	74.1906	72.9977	45.0291	74.0953	34.9868	27.5565	38.0374	109.24	145.656	101.936	36.6697	22.1161	49.6866	449.645	455.811	296.035	23+26	101
10587266	Gclc	62.2168	94.6302	229.776	98.635	454.352	62.3298	52.8595	53.0832	85.675	80.9373	98.9117	105.85	381.395	186.263	170.77	128.651	91.359	81.6448	473.337	380.284	521.074	23+26	101
10599192	Lonrf3	70.1076	41.6506	118.162	39.7532	146.326	63.3781	63.3697	70.7826	84.9792	41.3717	44.3101	39.4146	169.105	103.587	94.1827	34.3935	35.1537	51.9599	115.998	134.269	201.159	23+26	101
10345141	Lmbrd1	378.75	240.711	421.039	343.964	531.436	398.298	347.686	362.016	410.475	266.384	231.224	226.439	388.872	493.624	388.836	393.333	305.721	338.418	624.314	495.026	485.648	23+26	101
10345715	Map4k4	949.404	319.015	468.351	397.216	850.389	1033.25	981.279	861.785	929.841	347.979	320.463	291.142	489.165	486.356	431.822	451.332	471.915	294.252	965.14	937.614	679.577	23+26	101
10356267	A530032D15Rik	134.208	79.2951	145.61	93.1906	161.459	143.951	127.279	145.673	121.553	65.4299	98.7635	77.1554	171.228	151.786	118.786	91.9606	105.963	83.0539	168.164	143.754	174.115	23+26	101
10359446	AI848100	497.665	317.132	634.026	322.356	710.429	526.086	457.349	457.542	557.203	288.875	344.231	320.745	618.252	848.994	485.569	325.743	300.148	342.606	777.956	700.98	657.508	23+26	101
10364856	Dot1l	136.446	110.569	277.944	144.125	258.208	127.886	137.029	134.764	146.768	100.807	119.233	112.464	392.984	219.862	248.513	154.228	143.471	135.298	254.004	310.306	218.412	23+26	101
10369290	Ddit4	151.607	161.208	311.678	216.405	373.774	140.729	158.597	172.905	136.897	154.252	169.466	160.268	252.906	359.129	333.357	241.773	203.66	205.82	393.88	288.656	459.284	23+26	101
10371107	Mrpl54	100.1	118.223	234.76	151.931	271.447	99.0894	96.876	114.038	91.7169	159.73	92.4061	111.948	265.655	213.052	228.597	127.87	137.645	199.256	303.243	280.48	235.16	23+26	101
10375382	Clint1	1620.15	886.508	1068.74	785.69	1803.7	1790.33	1620.72	1525.56	1556.5	943.385	875.747	843.297	1191.19	1073.85	954.323	813.619	834.651	714.214	2060.82	1818.58	1565.75	23+26	101
10376230	G3bp1	137.637	98.0125	205.415	146.546	221.965	161.162	123.734	128.553	139.995	106.264	130.24	68.032	206.295	193.295	217.364	144.818	154.431	140.724	248.945	213.744	205.523	23+26	101
10378848	Hsp90aa1	826.526	605.168	1118.91	807.159	1543.12	717.063	731.97	879.764	1010.67	845.618	724.922	361.545	1300.61	1107.22	972.76	925.701	710.825	799.18	1463.66	1483.12	1692.71	23+26	101
10382852	Mfsd11	227.581	124.612	286.03	175.694	318.069	224.588	248.103	206.999	232.572	164.845	142.182	82.5576	247.481	325.186	290.778	229.408	197.337	119.8	325.758	310.419	318.215	23+26	101
10385572	Sqstm1	1393.7	1627.32	2944.46	1654.53	5118.16	1387.91	1400.32	1386.07	1400.56	1780.69	1621.14	1492.83	3521.68	2636.54	2749.37	1696.49	1710.6	1560.71	5309.53	4465.82	5654.36	23+26	101
10402615	Hsp90aa1	785.323	618.448	1105.32	774.972	1511.93	678.653	684.24	849.698	963.99	823.779	706.658	406.34	1346.83	1065.1	941.359	867.821	712.59	752.642	1396.01	1450.44	1706.89	23+26	101
10404996	Ninj1	373.662	924.619	2081.54	1448.21	2944.21	349.596	348.138	363.996	440.048	1095.18	767.16	940.839	2349.56	1855.3	2068.96	1541.95	1686.91	1167.72	3195.52	3076.13	2596.33	23+26	101
10408915	Dtnbp1	254.243	214.937	478.936	298.922	450.09	258.237	244.861	242.556	272.424	231.468	198.822	215.764	566.894	449.136	431.473	351.665	376.996	201.468	476.926	464.95	411.189	23+26	101
10409240	Sema4d	1303.63	1141.8	2253.88	1127.02	2992.06	1223.25	1306.8	1344.76	1343.54	1233.42	1338.55	901.613	2895.88	2033.85	1943.98	1212.38	1295.51	911.417	2933.21	2946.72	3099.04	23+26	101
10414269	Bnip3	284.95	558.581	1072.98	741.215	1156.47	282.438	289.95	248.986	323.333	559.011	626.467	497.669	1072.39	1174.98	980.385	877.953	767.623	604.246	1021.39	1234.6	1226.54	23+26	101
10415857	Fam167a	46.4444	61.0187	100.058	59.8981	120.32	47.8088	43.8456	44.8384	49.5052	61.492	59.6623	61.9256	110.048	99.4213	91.5573	54.2492	61.1369	64.795	121.034	90.5396	158.951	23+26	101
10425695	Srebf2	792.446	313.978	638.451	372.419	616.769	790.499	870.21	784.662	730.587	363.527	303.579	280.471	759.127	598.834	572.483	327.318	332.198	475.036	606.683	625.523	618.249	23+26	101
10428877	E430025E21Rik	415.31	219.03	497.402	272.032	619.259	442.468	425.401	371.843	425.059	228.305	175.802	261.802	488.762	445.173	565.583	311.472	306.415	210.926	639.397	640.771	579.62	23+26	101
10433199	Zfp263	220.702	419.237	626.697	484.68	870.638	214.164	228.239	227.569	213.295	442.864	403.363	412.489	665.912	625.78	590.655	544.561	547.326	382.008	1084.22	861.373	706.653	23+26	101
10437992	Dnm1l	299.47	90.9054	123.937	111.025	187.059	315.054	273.774	268.027	347.903	73.5058	89.0384	114.781	120.707	141.869	111.17	113.136	102.899	117.557	207.881	189.401	166.242	23+26	101
10439276	Fam162a	114.658	112.695	232.172	143.746	235.543	132.701	105.865	113.968	107.948	133.651	93.9909	113.934	194.964	314.408	204.166	165.452	140.71	127.582	272.647	277.581	172.671	23+26	101
10439442	Pla1a	50.8606	60.1648	130.609	76.0503	163.718	47.616	52.6391	53.3018	50.0866	59.2671	69.5522	52.8327	116.094	151.945	126.306	87.8612	68.8584	72.7024	264.008	155.853	106.65	23+26	101
10440388	Hspa13	473.981	101.199	177.815	126.086	248.331	518.556	456.278	412.446	517.194	101.754	129.001	78.9555	137.215	199.299	205.59	130.243	140.469	109.563	273.5	237.289	235.971	23+26	101
10440393	Samsn1	1270.05	1088.18	1873.56	1134.9	2215.02	1358.22	1100.81	1320.94	1317.41	1136.99	1205.42	940.177	1983.81	1949.06	1700.88	1033.22	1025.41	1379.7	2424.91	1983.69	2259.23	23+26	101
10447042	2410091C18Rik	427.86	231.688	373.602	165.321	471.299	435.38	382.281	420.957	478.316	263.094	268.643	175.965	293.642	434.887	408.35	165.847	158.868	171.491	648.314	405.863	397.854	23+26	101
10448455	Atp6v0c	2726.22	2708.35	4390.51	3408.93	5467.5	2707.97	2870.95	2685.08	2646.16	2506.95	2670.09	2967.84	5651.67	3749.61	3993.75	3291.69	3391.98	3547.97	4856.32	5081.2	6623.58	23+26	101
10449386	D17Wsu92e	502.362	354.195	645.346	516.302	726.906	490.575	476.763	513.656	530.135	442.753	373.723	268.544	557.474	722.633	667.168	617.583	582.309	382.703	707.396	758.064	716.253	23+26	101
10451198	Vegfa	302.36	222.505	548.669	290.753	490.587	380.111	291.191	259.209	291.313	257.867	237.897	179.571	637.793	534.657	484.37	326.304	400.596	188.037	461.495	428.711	596.782	23+26	101
10456423	Seh1l	151.856	91.4182	189.757	125.494	227.19	176.963	132.204	142.099	159.96	122.127	102.84	60.8308	219.529	228.674	136.109	138.247	139.14	102.744	261.028	203.786	220.449	23+26	101
10457508	Npc1	503.25	464.669	953.827	517.782	1009.07	493.345	502.334	488.873	529.415	451.612	566.89	391.893	1119.34	866.112	895.101	603.079	613.93	374.927	875.757	1037.62	1130.7	23+26	101
10460221	Chka	140.331	68.0837	117.817	89.8975	244.06	148.124	139.795	132.202	141.665	68.842	82.433	55.6127	143.384	122.803	92.8771	91.6983	99.4725	79.6487	264.732	232.216	236.477	23+26	101
10462390	Cd274	192.749	460.872	972.309	597.525	1568.2	192.024	128.685	215.064	259.727	472.828	606.025	341.624	1325.49	907.259	764.37	876.263	611.418	398.195	1243.5	1293.07	2398.48	23+26	101
10463404	Fam178a	143.005	138.074	311.346	129.07	388.387	153.203	150.53	125.47	144.533	109.499	140.573	171.011	422.034	268.878	265.967	157.256	149.223	91.6284	410.025	405.735	352.16	23+26	101
10469816	Il1rn	694.932	726.564	1882.42	1044.36	2058.04	723.489	678.074	668.387	711.269	758.223	761.464	664.318	2519.11	1556.87	1700.79	1012.28	1117.43	1006.99	2145.29	2254.78	1802.06	23+26	101
10479833	Optn	393.208	208.887	402.418	327.044	681.874	340.55	335.454	453.279	461.646	181.573	254.739	197.054	440.903	414.719	356.399	317.361	376.709	292.589	821.514	620.622	621.828	23+26	101
10480699	Dpp7	104.736	90.6042	162.493	97.672	239.844	94.6389	124.481	99.6463	102.504	74.7157	103.784	95.918	159.821	166.398	161.333	123.39	97.3175	77.5959	225.07	228.909	267.797	23+26	101
10484888	Ptprj	1325.52	610.827	1119.05	699.877	2070.61	1395.6	1468.79	1223.41	1231	645.693	571.631	617.464	1150.91	1160.42	1049.27	707.191	604.922	801.363	2327.34	2131.86	1789.28	23+26	101
10489891	B4galt5	442.133	292.652	635.17	414.358	625.112	439.438	450.767	447.746	430.854	315.687	298.179	266.269	749.394	591.485	578.118	432.059	330.815	497.736	563.834	653.037	663.412	23+26	101
10490212	Ctsz	887.197	1296.13	2485.74	1528.5	3539.05	860.09	866.165	883.135	941.692	1346.57	1277.36	1265.9	3006.68	2172.93	2350.92	1675.94	1614.69	1319.63	3356.18	3508.59	3764.28	23+26	101
10490946	Hsp90aa1	620.903	584.44	929.136	678.163	1281.37	561.108	548.035	659.897	732.425	664.481	623.106	482.142	1162.67	905.784	761.654	781.016	638.619	625.318	1232.12	1227.14	1391.47	23+26	101
10495596	Frrs1	199.412	162.672	260.512	212.895	445.7	216.814	193.2	169.351	222.903	156.063	158.319	174.223	316.633	225.307	247.829	245.939	259.596	151.137	453.432	441.026	442.744	23+26	101
10497321	Pgam1	1208.44	778.732	1688.76	1243.6	2463.18	1171.23	1257.58	1201.09	1205.43	869.645	838.228	647.828	1621.87	1922.27	1544.8	1365.84	1369.21	1028.44	2662.02	2291.24	2450.22	23+26	101
10498531	Ccnl1	906.588	804.918	1309.85	1026.61	1874.46	960.775	853.213	835.466	986.35	841.197	868.857	713.525	1230.62	1503.29	1214.76	1185	1120.18	815.088	2128.11	1810.62	1709.27	23+26	101
10504056	Ubap1	1548.59	1502.49	1802.88	1165.19	2676.36	1611.72	1509.38	1504.63	1571.19	1605.91	1619.32	1304.3	2076.57	1656.71	1703.36	1192.09	1275.81	1040.14	2878.46	2351.25	2832.53	23+26	101
10506188	Pgm2	290.95	192.138	361.685	247.327	727.041	321.312	262.978	256.177	331.046	194.188	197.363	185.076	324.492	402.356	362.389	310.271	233.198	209.098	837.414	740.278	619.928	23+26	101
10515352	Akr1a4	655.275	373.11	753.682	400.539	1002.43	661.589	675.642	575.141	717.158	443.407	385.395	303.95	638.311	818.921	819.013	510.984	518.835	242.38	1007.15	1130.97	884.336	23+26	101
10518300	Tnfrsf1b	659.348	1837.92	4030.71	2531.41	3738.9	546.852	579.845	750.615	794.071	1613.56	2333.51	1648.85	4612.73	3943.17	3600.32	2718.8	2664.66	2239.07	3742.1	3891.93	3588.83	23+26	101
10522160	N4bp2	216.578	137.267	297.555	202.558	341.762	254.183	188.902	201.535	227.365	117.91	169.806	129.179	282.801	351.408	265.1	259.27	188.164	170.357	349.013	331.842	344.666	23+26	101
10522712	Rest	377.759	374.41	626.143	452.765	964.77	367.062	390.867	344.643	411.832	373.555	440.856	318.705	677.056	630.085	575.437	536.938	500.231	345.559	1001.06	885.85	1012.64	23+26	101
10523547	Agpat9	547.834	442.231	825.613	638.731	1002.02	611.128	478.088	493.289	624.962	524.301	486.173	339.295	787.508	866.058	825.139	768.99	564.657	600.134	1097.95	962.15	952.36	23+26	101
10525439	P2rx4	126.708	107.924	218.493	139.758	311.47	143.131	130.839	119.057	115.609	111.569	110.838	101.653	184.898	248.989	226.57	188.925	118.189	122.254	318.347	336.899	281.741	23+26	101
10526735	Zscan21	111.808	65.3906	103.992	88.3906	165.476	128.31	113.212	89.4779	120.234	70.5332	68.6785	57.7208	115.183	110.123	88.6606	67.1827	82.3941	124.757	196.7	159.844	144.114	23+26	101
10537882	Cul1	425.884	325.23	485.677	430.184	697.695	468.264	425.436	356.135	463.688	299.931	368.063	311.624	465.718	483.739	508.52	470.15	490.251	345.389	840.582	738.902	546.801	23+26	101
10541333	Slc6a12	158.796	96.0252	150.547	115.392	241.518	159.177	186.563	136.845	156.467	103.25	101.981	84.0907	177.982	141.957	135.045	117.555	128.481	101.729	272.641	233.357	221.43	23+26	101
10542200	Gabarapl1	59.8124	82.4099	143.003	105.53	196.374	55.4089	71.8086	46.4534	69.2455	95.463	92.1095	63.65	135.296	173.675	124.455	113.12	98.4982	105.479	235.808	165.328	194.243	23+26	101
10545308	Kdm3a	355.909	448.522	815.46	688.844	1148.9	374.217	329.847	321.259	404.636	347.014	429.35	605.607	1063.57	791.24	644.365	762.74	664.143	645.246	1158.32	1062.25	1232.51	23+26	101
10547830	Tpi1	792.018	774.009	1873.73	978.371	2381.44	742.657	812.631	779.828	836.105	821.802	774.963	728.097	2038.49	2056.56	1569.18	988.072	926.694	1022.79	2374.02	2207.88	2576.68	23+26	101
10548030	Cd9	4655.27	3843.13	7951.95	5380.4	8781.45	4423.27	4256	4856.05	5137.51	3990.45	3995.21	3560.36	7908.19	8149.95	7801.7	5272.12	5743.4	5143.85	9924.58	8785.06	7766.8	23+26	101
10549653	Atp6v0c	2627.85	2949.73	4670.57	3692.93	5915.96	2615.56	2731.86	2579.39	2587.41	2714.09	2748.94	3440	6129.28	3895.53	4267.12	3478.65	3653.04	3963.22	4955.53	5465.25	7644.97	23+26	101
10563303	Bax	59.6626	75.0187	147.313	77.16	173.629	59.5815	56.3419	70.7684	53.3369	75.2133	75.8529	74.0017	140.469	137.407	165.627	82.5893	90.9991	61.1245	155.959	185.678	180.758	23+26	101
10566529	Tpp1	411.03	457.086	654.98	428.032	876.304	385.422	409.023	426.994	424.02	389.531	476.861	514.114	812.522	574.667	601.772	449.23	516.684	337.86	852.813	820.647	961.511	23+26	101
10568785	Bnip3	138.779	243.714	521.804	322.597	485.104	138.19	160.485	105.909	157.928	258.644	216.594	258.4	557.559	593.255	429.526	397.396	321.152	263.055	499.681	457.571	499.291	23+26	101
10570344	Lamp1	940.339	1103.04	1617.59	1114.33	2290.83	980.383	968.999	887.4	927.468	1115.82	967.799	1242.78	1867.72	1422.75	1592.83	1324.09	1131.49	923.586	2333.19	2052.26	2510.72	23+26	101
10572679	Glt25d1	108.08	174.809	288.736	226.84	360.313	120.784	126.767	82.1229	108.516	202.012	168.791	156.663	310.816	266.802	290.275	260.323	250.183	179.221	401.1	391.874	297.604	23+26	101
10572897	Hmox1	855.146	1185.14	2154.89	1248.17	2813.47	922.539	913.277	740.636	856.975	1184.66	1189.17	1181.61	2388.03	2151.52	1947.56	1379.21	1108.73	1271.63	2645.46	2249.3	3742.65	23+26	101
10573461	Dnase2a	83.5339	120.93	199.39	130.104	258.223	69.7539	103.519	81.9361	82.2976	129.774	106.486	127.973	203.103	202.571	192.67	126.37	148.093	117.677	274.086	277.041	226.754	23+26	101
10575873	Osgin1	562.805	991.913	1859.17	1115.4	2064.57	488.494	571.682	594.366	604.456	803.442	1115.08	1089.33	2535.77	1608.56	1575.45	1109.78	1167.38	1071.14	1813.56	1879.8	2581.34	23+26	101
10578521	Snx25	63.0327	72.0747	101.005	77.4752	170.681	54.0032	68.1828	57.7224	74.2718	65.1745	89.652	64.0784	94.843	110.808	98.0506	88.2111	82.0172	64.2777	192.203	192.093	134.674	23+26	101
10581560	Psmd7	182.317	93.748	138.465	93.0281	200.101	197.022	170.218	149.082	220.985	131.436	83.2701	75.2805	116.258	143.571	159.049	97.2603	92.3749	89.6092	232.023	200.832	171.942	23+26	101
10589723	Lrrfip2	642.288	328.525	452.389	399.618	792.27	658.349	680.719	583.957	650.302	326.834	341.064	318.085	515.014	463.249	388.062	475.336	443.406	302.784	895.601	745.45	744.88	23+26	101
10594404	Smad3	628.674	478.244	923.341	578.884	1148.15	567.415	601.954	698.442	654.798	556.01	457.346	430.151	1111.78	826.456	856.735	694.415	662.253	421.825	1149.29	1081.1	1218.17	23+26	101
10596454	Alas1	1696.22	1342.1	1715.61	1080.86	2789.91	1776.83	1625.4	1678.88	1707.3	1277.27	1390.97	1360.69	1750.52	1716.9	1680.13	1118.34	814.279	1386.64	3106.94	2611.39	2676.49	23+26	101
10597136	Ptpn23	207.49	203.655	445.099	261.001	420.632	208.705	213.148	204.886	203.357	164.147	206.223	249.527	527.594	379.143	440.824	268.162	315.674	210.034	385.528	377.022	512.016	23+26	101
10598664	Atp6ap2	431.236	496.74	1050.13	829.314	1130.5	460.332	424.264	371.67	476.428	518.436	566.917	417.035	1209.99	1034.34	925.296	985.619	931.054	621.546	1179.11	1086.03	1128.27	23+26	101
10599976	Mtm1	200.194	120.886	200.276	129.906	270.028	209.085	189.628	166.274	243.643	117.478	128.444	117.073	191.011	191.819	219.25	160.77	140.957	96.7368	332.45	270.058	219.303	23+26	101
10607089	Acsl4	411.617	163.552	410.485	219.79	530.961	433.894	426.301	349.069	444.595	167.244	177.521	147.355	473.327	404.868	360.925	208.735	235.246	216.225	606.124	490.228	503.765	23+26	101
10607524	Sms	84.331	53.3105	75.8461	53.8517	127.505	98.4636	72.0387	73.2061	97.4002	42.2455	66.879	53.6251	80.3284	65.7011	82.672	53.7426	43.4566	66.869	138.329	149.634	100.147	23+26	101
10355628	Rnf25	531.101	376.141	157.826	272.203	291.347	553.087	555.317	498.537	519.609	336.099	308.266	513.64	162.719	186.085	129.833	268.881	234.866	319.373	316.39	239.711	326.077	24	27
10358432	Zfp825	282.203	171.827	75.1357	124.26	127.334	368.349	261.351	219.267	300.462	117.729	187.431	229.905	77.2713	81.061	67.7187	120.338	115.692	137.812	143.013	124.903	115.581	24	27
10371217	S1pr4	1212.68	561.105	261.561	342.381	418.507	1208.88	1307.83	1193.97	1145.67	585.097	552.896	546.085	222.367	291.09	276.452	358.387	318.407	351.718	416.044	412.487	427.128	24	27
10371387	Ckap4	1676.35	718.482	332.28	431.344	718.641	1794.65	1782.91	1542	1600.54	695.222	699.518	762.65	279.154	355.892	369.274	423.396	388.656	487.707	748.196	733.884	675.919	24	27
10375432	C030019I05Rik	176.655	142.583	71.0538	78.2774	102.779	146.702	183.926	214.704	168.105	125.586	136.711	168.834	73.7677	54.1754	89.7621	71.3044	73.6773	91.2977	122.892	94.3203	93.6653	24	27
10402142	Ccdc88c	890.423	491.205	221.942	256.503	410.783	910.793	941.228	874.15	838.852	553.697	525.154	407.595	231.947	239.211	197.036	262.966	267.245	240.143	414.769	438.277	381.312	24	27
10403871	Aoah	807.347	156.919	52.1252	59.7141	120.877	933.8	824.863	743.398	741.966	188.73	132.487	154.53	59.4256	45.1558	52.7785	54.0502	53.1072	74.1787	111.464	128.821	123.002	24	27
10407072	Elovl7	920.157	284.763	120.821	195.561	314.65	965.542	903.348	862.323	953.131	295.639	290.214	269.136	128.567	141.237	97.1278	241.682	173.086	178.789	439.454	267.604	264.897	24	27
10410650	Zfp825	187.723	143.25	41.5997	91.0039	109.711	242.658	189.327	163.935	164.889	120.167	136.95	178.622	60.2315	43.7954	27.2909	89.5411	78.2768	107.529	141.046	96.9694	96.5507	24	27
10411464	Fcho2	1238.3	1176.16	522.474	1013.85	1053.61	1435.58	1234.25	1038.01	1278.41	992.714	1158.36	1414.91	603.741	554.226	426.243	979.553	1097.4	969.464	1124.17	1066.67	975.398	24	27
10422760	Fyb	1211.32	1983.68	846.06	1086.18	1647.7	1365.43	1187.08	1135.16	1170.11	1612.75	2009.42	2408.66	910.468	925.38	718.818	1199.6	1331.15	802.496	1634.14	1830.73	1495.27	24	27
10424252	Wdyhv1	447.836	459.514	269.734	424.586	556.915	477.059	456.747	397.805	464.042	442.103	421.397	520.811	352.514	249.419	223.202	402.593	411.445	462.083	627.262	448.029	614.625	24	27
10448278	Mmp25	3486.74	1515.62	690.52	1101.73	1329.26	3581.67	3395.27	3676.68	3305.67	1441.36	1579.65	1529.11	598.055	907.71	606.512	922.257	963.423	1505.08	1368.86	1204.19	1424.88	24	27
10470388	5930434B04Rik	88.501	123.813	65.5934	102.177	139.27	80.5917	105.084	92.525	78.2898	104.064	130.03	140.268	68.2115	77.3835	53.4656	98.425	122.936	88.1615	146.543	116.434	158.318	24	27
10472350	Gca	2151.14	643.063	216.584	337.209	509.51	2099.78	2325.41	1871.62	2343.06	625.418	664.529	639.846	232.488	264.77	165.049	402.548	319.535	298.098	503.161	399.071	658.721	24	27
10474006	Phf21a	592.022	950.421	457.163	711.57	820.607	610.964	573.555	597.658	586.554	696.509	1001.57	1230.66	502.807	515.189	368.846	759.2	722.072	657.228	770.305	844.996	848.962	24	27
10485828	Slc12a6	739.883	1024.88	345.204	565.925	748.642	758.307	730.432	750.269	721.122	828.547	836.963	1552.38	470.808	330.367	264.476	563.201	611.373	526.39	774.642	709.871	763.031	24	27
10490736	Rgs19	1616.91	1602.91	780.399	1086.78	1091.75	1656.37	1653.41	1645.6	1516.63	1523.3	1366.47	1978.52	865.814	773.677	709.522	1112.2	1098.09	1050.99	1035.23	1083.3	1160.33	24	27
10495147	Dennd2d	372.97	136.439	58.3969	87.5699	153.473	409.163	378.696	328.281	380.42	139.354	129.267	140.996	68.3442	54.1944	53.7667	91.5317	85.234	86.0756	149.319	127.712	189.56	24	27
10521984	G6pd2	1035.75	752.329	328.645	438.181	536.99	1264.67	1060.49	947.642	905.506	675.653	628.836	1002.22	334.241	369.291	287.574	394.084	377.586	565.401	592.659	435.638	599.747	24	27
10528484	Srpk2	1256.33	940.339	466.999	649.258	897.389	1404.94	1221.16	1139.26	1274.57	999.71	1022.34	813.551	517.086	494.406	398.383	664.658	821.13	501.468	947.181	919.546	829.727	24	27
10550509	Pglyrp1	8704.36	8766.66	3562.89	5743.48	6034.15	8473.91	9044.72	8755.98	8553.89	7813.85	8070.62	10683.9	3907.37	3694.66	3132.92	5356.93	4856.23	7282.99	6321.83	5398.12	6438.17	24	27
10566050	Il18bp	637.513	360.108	192.013	327.497	515	682.095	729.578	592.258	560.441	298.565	328.515	476.107	222.154	194.412	163.915	333.736	271.757	387.291	521.778	436.554	599.651	24	27
10570000	Gpi1	6271.28	4966.5	2445.08	2600.7	3631.41	6172.62	6444.35	6616.08	5877.28	4562.72	4461.77	6017.55	2420.52	2723.86	2217.11	2687.57	2434.53	2688.4	3755.56	3031.41	4206.35	24	27
10582985	Casp1	354.141	345.894	128.458	238.465	382.387	396.571	317.179	306.912	407.441	294.962	310.395	452.011	109.987	156.989	122.765	350.175	162.906	237.71	373.992	282.23	529.715	24	27
10601616	Diap2	643.137	403.668	202.368	273.11	614.001	738.206	645.174	581.215	618.047	324.538	385.596	525.624	206.919	204.77	195.596	282.885	212.564	338.776	566.343	652.503	626.391	24	27
10605338	G6pdx	6378.48	4037.07	1605.19	2284.04	2715.85	6328.87	6698.43	6267.91	6229.42	3865.04	3370.64	5050.48	1605.23	1805.81	1426.81	2116.59	1863.64	3020.74	2889.9	2433.24	2848.73	24	27
10345752	Il1r2	1275.08	976.658	4031.4	2566.42	1858.48	1028.95	1097.66	1426.19	1641.02	920.931	1265.68	799.239	3507.37	4425	4221.55	2794.28	2613.61	2314.58	2284.05	1919.72	1463.96	25	40
10348645	Gpr35	105.889	191.406	602.726	364.269	381.837	101.965	98.7786	109.483	114.01	187.871	194.467	191.938	667.421	612.071	535.993	415.872	367.53	316.238	446.345	378.408	329.611	25	40
10352234	Itpkb	426.455	367.703	1053.26	758.371	655.161	434.503	491.37	403.186	384.225	370.702	296.087	452.948	982.729	1168.81	1017.25	896.678	946.753	513.774	638.591	580.271	758.909	25	40
10365104	F630110N24Rik	133.335	150.36	374.099	180.254	217.642	126.604	140.237	136.283	130.625	132.466	139.296	184.228	453.201	352.691	327.547	177.888	213.523	154.192	193.809	245.558	216.621	25	40
10373223	Lrp1	99.7331	121.802	463.626	214.154	200.08	89.0561	107.142	99.3255	104.394	120.43	129.094	116.232	324.435	589.524	521.046	251.849	207.317	188.107	166.174	286.191	168.418	25	40
10391454	Vat1	94.8427	114.863	265.058	176.497	234.262	83.6882	88.3762	99.257	110.219	138.31	102.718	106.669	281.764	270.869	243.993	170.083	172.679	187.202	211.089	231.794	262.748	25	40
10393573	Lgals3bp	137.995	124.525	330.924	146.925	204.919	127.887	116.13	160.168	152.444	124.439	95.8811	161.838	265.26	377.778	361.64	155.345	152.375	133.992	134.024	218.601	293.704	25	40
10397148	Acot1	103.195	108.1	345.821	166.076	157.44	121.249	78.5651	101.309	117.509	108.825	113.983	101.837	352.493	326.678	359.158	136.359	266.728	125.94	218.477	118.309	150.981	25	40
10399005	Crip1	126.788	122.166	347.081	206.877	228.472	131.682	123.81	127.878	123.946	132.788	112.633	121.906	218.691	469.671	407.07	272.848	200.346	161.971	213.566	280.793	198.874	25	40
10406626	Homer1	90.2179	93.1341	273.413	163.594	154.62	77.7264	80.4274	96.5466	109.764	110.866	102.573	71.0386	264.719	330.099	233.899	167.45	152.841	171.072	174.499	144.381	146.722	25	40
10411373	Hexb	675.93	205.923	441.44	316.613	231.407	774.593	714.949	588.306	640.701	230.018	190.078	199.72	513.094	341.357	491.146	312.925	340.511	297.861	218.666	254.983	222.249	25	40
10421309	Slc39a14	48.9612	61.0357	134.256	98.8145	75.1102	44.1949	56.3365	50.1167	46.0537	57.1935	61.3442	64.8084	122.154	139.65	141.857	96.1898	125.675	79.8146	73.1707	73.7177	78.5575	25	40
10430302	Csf2rb2	562.888	590.291	1364.42	1062.12	1170.6	577.41	529.736	581.83	564.088	586.256	831.401	421.988	1119.05	1723.29	1317.15	1202.8	960.433	1037.19	1035.24	1314.04	1179.17	25	40
10435043	Tm4sf19	64.034	77.6672	197.422	120.973	123.41	57.2921	74.9027	56.994	68.742	77.3452	82.0772	73.8001	204.402	188.537	199.667	126.622	121.098	115.456	101.552	138.618	133.518	25	40
10456400	Tubb6	65.2866	154.783	719.061	562.753	352.588	71.9548	52.6464	76.1028	63.0182	154.142	120.495	199.656	765.165	635.979	764.01	740.518	574.068	419.232	355.852	334.248	368.521	25	40
10457205	Crem	94.1427	68.1832	205.649	107.816	100.724	97.5592	95.5583	77.0418	109.366	64.3721	69.0882	71.2738	166.45	257.075	203.252	113.414	91.4313	120.862	99.548	107.928	95.1102	25	40
10471535	Fam129b	84.6772	108.358	320.21	179.068	239.29	78.3553	91.9081	80.91	88.2352	112.551	102.646	110.125	242.88	450.172	300.286	197.205	158.749	183.411	237.718	316.686	182.004	25	40
10478890	Cebpb	686.905	1050.31	2934.61	1703.45	2337.06	431.586	531.615	1012.26	958.58	1558.04	1107.16	671.686	2090.15	3725.04	3245.96	1976.02	1584.95	1578.28	2390.74	2133.14	2502.99	25	40
10486396	Ehd4	72.7268	77.1655	168.454	87.2894	125.989	71.5669	72.1477	87.295	62.066	72.1736	70.8364	89.8741	148.313	201.05	160.311	99.7037	88.7296	75.1805	147.496	120.112	112.883	25	40
10488655	Bcl2l1	343.119	266.595	843.459	446.927	540.715	309.606	329.612	353.109	384.644	266.74	300.791	236.159	719.829	1194.84	697.673	451.488	342.109	577.96	523.95	514.805	586.1	25	40
10491915	Ccrn4l	367.9	235.093	679.971	351.66	516.976	389.788	371.278	326.222	388.041	239.119	206.433	263.226	659.008	639.827	745.618	353.087	304.36	404.669	688.455	549.412	365.29	25	40
10492428	Tiparp	429.505	355.163	821.163	473.585	533.401	473.374	425.183	403.758	418.765	324.391	433.857	318.322	698.281	1110.04	714.363	606.502	465.716	376.045	509.006	509.835	584.801	25	40
10493812	S100a4	47.7779	47.8417	123.007	76.618	84.961	48.1907	57.1405	41.5032	45.5954	50.4817	49.7928	43.5631	96.2512	140.672	137.461	76.3969	85.3702	68.9621	79.7654	98.5275	78.0345	25	40
10494271	Ctss	264.65	899.071	2033.58	1701.81	1732.25	232.743	240.627	271.528	322.589	818.938	1031.95	859.952	1548.14	2354.95	2306.7	2090.96	1635.73	1441.05	1304.34	1806.8	2205.61	25	40
10500204	Ecm1	99.9219	169.458	515.476	479.098	396.341	105.701	113.37	85.3216	97.5008	192.141	121.516	208.415	415.131	612.23	538.922	462.01	439.223	541.922	445.021	407.398	343.407	25	40
10500335	Fcgr1	74.6317	71.3851	334.302	172.287	170.501	74.7846	82.4623	70.7819	71.073	69.1995	89.5282	58.7165	229.991	434.523	373.846	215.505	183.632	129.227	131.272	234.196	161.224	25	40
10512791	Tbc1d2	388.442	153.43	333.553	236.857	259.144	384.02	441.084	376.806	356.707	145.111	141.448	175.967	367.363	284.714	354.805	206.917	267.03	240.494	217.181	306.625	261.332	25	40
10522182	Rhoh	185.295	104.157	223.739	161.411	193.789	185.405	221.05	150.788	190.756	104.853	95.9935	112.264	188.916	313.618	189.04	198.999	157.826	133.897	210.115	182.676	189.606	25	40
10535095	Zfand2a	192.532	233.331	950.606	331.8	435.285	190.5	195.565	188.546	195.616	219.733	227.791	253.796	1007.84	890.891	956.724	429.089	417.895	203.711	383.343	369.389	582.436	25	40
10536483	Tes	618.345	281.202	617.859	477.39	602.702	602.135	592.394	602.98	679.701	306.739	353.848	204.866	506.458	766.772	607.377	487.945	429.585	519.039	717.774	685.263	445.106	25	40
10539850	8430410A17Rik	130.577	139.722	303.672	187.995	267.352	122.282	113.565	139.823	149.722	144.645	128.98	146.208	295.126	321.007	295.593	206.152	218.609	147.428	313.038	258.697	235.973	25	40
10553324	Tmem86a	111.432	149.09	329.813	171.31	187.793	106.134	100.041	123.405	117.672	132.074	159.457	157.357	320.764	323.206	346.05	166.25	156.842	192.807	159.417	169.005	245.812	25	40
10569494	Tnfrsf22	76.9151	95.0024	198.475	139.037	152.537	84.1596	80.7587	68.5514	75.117	97.1875	91.7454	96.1632	227.982	179.135	191.441	135.693	127.142	155.792	138.344	168.257	152.473	25	40
10569504	Tnfrsf23	221.786	361.613	1423.16	716.27	678.333	254.127	185.608	219.306	233.907	300.856	450.687	348.738	1796.84	1288.04	1245.44	764.134	588.569	817.079	793.636	598.824	656.761	25	40
10575102	Cirh1a	121.591	78.4265	193.108	87.4961	115.123	126.336	122.131	113.429	124.891	73.8243	93.4129	69.9491	201.012	199.946	179.169	106.295	81.3114	77.4999	133.303	116.598	98.1644	25	40
10579347	Ifi30	209.751	218.853	654.833	357.891	317.545	216.182	213.867	174.183	240.35	262.609	204.417	195.266	458.255	828.538	739.558	446.26	329.235	312.002	265.945	428.594	280.917	25	40
10580139	Zswim4	421.246	415.832	1113.92	499.675	750.482	379.625	399.773	483.752	428.896	536.853	434.893	307.975	1019.27	1278.62	1060.54	631.6	518.361	381.055	760.389	728.192	763.376	25	40
10582337	Fam38a	83.3413	60.6497	137.599	79.3044	101.966	81.2913	91.4665	81.7021	79.4148	54.24	57.8242	71.1306	141.217	131.054	140.771	103.717	88.316	54.4505	89.5237	116.904	101.297	25	40
10582376	Fam38a	82.0036	74.6492	195.309	107.055	126.683	75.9981	72.4169	82.9753	99.0241	73.5457	68.0496	83.1174	195.897	204.451	186.017	124.098	119.513	82.7256	123.177	136.538	120.886	25	40
10606876	Morf4l2	210.855	142.916	324.821	200.894	275.729	183.715	192.793	220.278	253.353	151.818	156.527	122.836	299.504	323.609	353.597	216.167	199.62	187.891	356.301	228.982	256.937	25	40
10458382	Cd14	113.371	283.465	3288.98	1396.5	2841.26	98.6931	82.5853	139.37	145.43	364.208	248.989	251.171	2161.22	4774.21	3448.12	1716.57	1105.73	1434.85	3960.77	2745.6	2109.19	4+28	56
10489204	Tgm2	274.334	264.941	2417.81	1653.53	2006.77	196.093	206.513	359.544	389.005	239.201	381.977	203.537	2476.66	2556.5	2232.33	1920.03	1570.53	1499.27	2208.48	2040.74	1793.14	4+28	56
10500685	Atp1a1	200.509	159.872	900.527	1110.2	1712.92	175.708	172.08	216.406	247.028	197.327	204.341	101.339	797.464	939.407	974.821	1314.32	1347.02	772.907	1712	1930.82	1520.42	4+28	56
10523156	Cxcl2	57.053	85.7765	2589.26	518.453	2127.07	46.5802	43.8408	82.9282	62.565	118	70.0541	76.3466	1428.12	3602.14	3374.43	549.051	483.355	525.108	2713.79	1576.44	2249.52	4+28	56
10540472	Bhlhe40	158.374	129.377	1599.12	725.858	1569.41	153.847	171.572	156.639	152.16	155.692	156.646	88.7932	1919.89	1478.55	1440.56	838.799	693.778	657.168	1736.52	1382.11	1610.59	4+28	56
10541605	Clec4n	148.984	316.904	2400.96	1560.82	3592.9	243.281	115.126	96.5388	182.213	294.814	323.217	333.996	2715.87	2185.73	2331.56	1691.13	2208.13	1018.24	4178.4	3758.8	2953.09	4+28	56
10346780	Eif4a1	736.103	496.109	1389.31	630.524	1124.06	783.902	679.608	695.26	792.661	656.717	591.291	314.451	1322.43	1436.15	1411.95	701.739	656.657	543.989	1293.66	1098.1	999.794	4+28	56
10355567	Tmbim1	69.3442	56.8672	159.078	69.1194	130.637	58.1569	76.0836	89.0835	58.6611	73.4918	53.7968	46.5147	121.248	162.981	203.712	79.6262	66.2117	62.6338	135.321	135.036	122.006	4+28	56
10357579	Mapkapk2	1087.71	698.304	2347.64	1486.41	3750.54	1039.85	1065.43	1099.42	1149.2	927.523	847.606	433.126	2277.28	2351.93	2415.75	1595.21	1503.61	1369.19	4094.82	3263.47	3947.91	4+28	56
10363735	Egr2	83.0956	129.225	909.919	257.836	826.125	74.6135	77.8984	80.8436	101.466	166.088	119.964	108.306	518.454	1286.19	1129.78	281.567	339.367	179.382	1211.8	808.466	575.501	4+28	56
10364375	Cstb	193.729	177.643	915.555	331.195	686.308	202.681	174.72	197.219	201.684	154.682	203.659	177.951	1229.12	712.525	876.314	308.285	300.209	392.533	558.261	761.082	760.83	4+28	56
10365933	Eea1	148.513	133.948	371.868	186.415	413.19	151.596	137.367	132.148	176.775	124.275	138.289	139.841	498.036	351.123	294.068	210.833	226.612	135.588	430.284	412.733	397.215	4+28	56
10366667	Gns	293.651	319.135	1239.42	518.693	1107.78	273.277	287.805	297.69	317.583	360.227	314.118	287.248	1729.93	1020.35	1078.65	512.736	594.778	457.595	970.41	1095.45	1278.83	4+28	56
10378697	Myo1c	387.74	328.586	925.187	602.842	1033.77	395.808	387.883	382.541	384.858	345.399	366.919	279.934	873.545	962.195	942.194	674.588	774.015	419.588	1038.29	995.433	1068.91	4+28	56
10379721	Ccl4	67.0085	111.178	745.769	230.085	596.72	59.8714	75.2325	63.8298	70.1248	149.874	96.1377	95.3748	665.956	854.37	728.989	226.673	186.74	287.759	593.024	358.918	998.261	4+28	56
10380341	Spag9	399.402	317.085	1108.94	643.138	1168.46	392.186	415.061	372.953	419.162	306.014	340.55	305.918	1122.79	1135.08	1070.03	815.671	756.163	431.303	1351.1	1097.89	1075.46	4+28	56
10387545	Eif4a1	688.418	505.619	1371.44	618.052	1097.79	752.332	632.559	639.29	738.244	637.098	554.112	366.157	1343.5	1449.51	1324.55	675.507	628.176	556.369	1315.32	1052.97	955.232	4+28	56
10393823	P4hb	775.503	291.599	1593.78	587.874	990.906	738.412	760.819	779.008	826.443	409.961	340.514	177.616	1347.18	1947.74	1542.87	698.942	541.892	536.412	1164.97	1220.74	684.162	4+28	56
10447799	Igf2r	592.451	277.58	1112.22	718.371	1183.07	591.145	560.615	580.418	640.489	300.426	339.11	209.936	1267.3	1123.12	966.636	886.192	971.761	430.486	1204.11	1231.4	1116.76	4+28	56
10456005	Cd74	70.5951	152.463	486.545	226.853	381.291	65.6816	55.697	86.5474	78.4458	130.963	172.843	156.564	335.454	630.944	544.185	197.587	232.151	254.51	432.324	401.323	319.496	4+28	56
10458226	Hspa9	82.7221	61.2227	221.206	56.7035	160.556	84.329	87.6277	67.4515	93.9457	93.3134	55.7595	44.1037	225.055	232.011	207.299	52.673	56.8146	60.923	155.266	199.456	133.645	4+28	56
10462398	Pdcd1lg2	36.6688	41.1046	109.123	47.1049	124.224	37.127	36.2316	39.9203	33.6678	45.8266	46.1226	32.8578	119.233	117.009	93.1389	36.3539	52.9894	54.2574	115.633	97.0127	170.886	4+28	56
10463410	Fam178a	115.264	65.2178	187.523	86.1601	221.812	122.359	106.746	99.9063	135.27	68.2397	73.4413	55.3503	246.998	164.426	162.367	112.158	104.842	54.3941	194.753	289.625	193.48	4+28	56
10463945	Dusp5	216.246	415.999	1793.22	608.913	1385.9	187.738	185.026	261.046	241.153	453.615	416.558	380.989	1808.19	1939.17	1644.54	550.131	667.648	614.683	1430.63	1407.73	1321.76	4+28	56
10465772	Slc3a2	717.296	581.708	3192	1160.09	3273.03	653.86	734.996	733.003	751.482	625.101	597.197	527.289	3184.34	3548.08	2878.56	1138.64	1185.62	1156.5	3474.92	3116.98	3237.23	4+28	56
10466304	Dtx4	165.389	292.897	826.165	439.227	849.618	158.828	163.903	170.862	168.218	329.763	279.911	272.222	1055.85	785.167	680.198	506.354	515.46	324.653	995.039	888.161	693.968	4+28	56
10466402	Eif4a1	1097.66	910.254	2293.29	1039.17	2100.25	1117.25	1042.02	1043.28	1195.21	1084.75	1032.02	673.709	2335.02	2285.41	2260.06	1133.58	1073.62	922.058	2428.38	2106.05	1811.45	4+28	56
10466938	5033414D02Rik	106.385	76.7765	210.006	95.635	230.067	111.651	94.3226	101.573	119.748	84.9252	100.877	52.8267	213.215	220.197	197.273	118.548	94.6914	77.9196	232.524	249.882	209.585	4+28	56
10467578	Pik3ap1	932.175	649.067	3063.82	935.971	2018.19	915.836	945.459	929.504	938.162	657.374	700.717	593.628	3561.46	2859.07	2824.47	923.826	1008.9	879.728	1946.39	2036.72	2073.6	4+28	56
10471844	Nek6	246.413	313.016	1422.89	552.088	847.518	280.266	227.872	237.953	242.606	353.252	271.794	319.432	1439.03	1464.13	1367.3	550.18	669.117	457.109	897.289	904.066	750.438	4+28	56
10475866	Bcl2l11	188.925	361.789	1493.08	681.212	1513.2	182.482	177.377	173.978	226.23	443.74	392.166	272.124	1361.13	1661.53	1471.77	847.556	640.88	581.97	1735.22	1592.71	1253.71	4+28	56
10485294	Hsd17b12	149.332	50.568	151.713	70.0135	149.666	152.669	120.837	161.339	167.081	52.4341	55.6446	44.3191	112.076	208.769	149.241	78.2875	56.9395	76.991	185.84	139.966	128.886	4+28	56
10491300	Skil	527.077	374.389	1082.57	670.361	1179.4	540.392	448.282	517.598	615.52	440.029	542.238	219.937	945.227	1302.85	1030.24	765.7	761.05	516.957	1284.7	1161	1099.89	4+28	56
10493995	S100a10	66.4256	75.7698	600.874	230.37	296.513	81.8259	53.3244	83.0249	53.7425	70.1376	75.8373	81.7815	429.377	735.076	687.352	274.607	179.263	248.356	206.551	460.452	274.105	4+28	56
10501164	Csf1	204.332	664.331	3148.03	1762.92	2810.36	173.525	180.549	219.596	253.377	602.791	703.922	690.976	3124.26	3180.75	3139.37	2049.37	2680.77	997.28	2758.46	2399.49	3353.5	4+28	56
10508465	Marcksl1	1116.99	1528.93	4344.75	2686.47	5679.78	1097.76	1034.1	1063.8	1289.03	1492.06	1548.68	1546.73	4157.29	4807.61	4103.51	2841.95	2945.6	2316.1	5781.79	5605.63	5653.38	4+28	56
10512949	Abca1	81.8137	160.457	657.179	328.899	649.489	68.2154	68.7054	95.3236	100.284	137.266	270.575	111.23	468.501	814.727	743.583	435.35	346.26	236.018	652.443	745.135	563.559	4+28	56
10515399	Plk3	285.481	281.096	1831.8	472.731	1026.33	261.391	282.983	296.599	302.752	353.114	271.394	231.767	1374.12	2382.4	1877.55	416.157	565.318	449.047	1254.81	739.403	1165.22	4+28	56
10517336	Clic4	125.771	143.575	536.388	226.593	463.17	114.838	122.156	119.678	149.04	168.641	138.162	127.024	624.958	473.875	521.103	236.599	184.986	265.821	412.568	498.411	483.214	4+28	56
10533729	Vps37b	357.92	181.327	729.173	272.03	411.68	339.112	365.733	381.341	346.995	235.679	203.213	124.485	695.6	802.163	694.815	280.693	294.103	243.849	379.475	376.117	488.849	4+28	56
10533844	Rilpl2	189.016	125.016	413.647	185.258	443.092	196.427	194.831	165.768	201.206	154.02	98.7133	128.511	364.538	412.143	471.086	177.789	183	195.424	428.732	436.191	465.179	4+28	56
10540795	Irak2	456.353	323.592	960.659	514.479	1434.68	471.324	450.279	453.39	450.744	396.304	358.525	238.477	969.349	929.399	984.069	643.43	645.526	327.86	1337.81	1343.5	1642.98	4+28	56
10540812	Tatdn2	380.955	152.678	528.41	215.82	428.138	376.808	385.553	349.669	414.605	174.174	158.426	128.978	603.635	471.891	517.959	268.333	266.966	140.329	456.92	409.632	419.292	4+28	56
10541484	M6pr	457.815	262.322	914.539	345.459	871.458	450.682	440.347	439.333	503.848	299.828	307.849	195.567	871.478	950.264	923.647	395.632	380.286	274.023	1023.54	943.935	685	4+28	56
10545958	Anxa4	106.079	56.237	160.086	68.6042	156.801	116.587	91.7899	92.0533	128.539	53.2922	68.2214	48.9195	105.026	212.49	183.834	76.8803	60.7431	69.1417	135.039	221.983	128.609	4+28	56
10546805	Ddx18	84.9193	50.9616	128.604	49.7984	127.662	82.6569	74.0501	91.966	92.3834	80.9889	43.3578	37.6908	96.6713	158.288	139.001	47.711	44.2562	58.4862	158.337	150.363	87.3896	4+28	56
10569057	Rnh1	348.175	273.216	801.492	485.587	760.285	371.548	343.547	302.93	380.057	289.109	301.116	234.273	796.2	885.696	730.114	663.562	584.652	295.137	677.486	813.837	797.063	4+28	56
10569485	Tnfrsf26	201.077	115.582	820.712	307.849	462.429	229.064	206.671	167.576	206.064	131.546	110.641	106.092	894.917	821.431	752	301.782	254.758	379.48	418.778	448.972	525.934	4+28	56
10577025	Rab20	215.718	193.001	690.958	264.77	810.814	231.576	205.911	211.745	214.466	212.623	200.781	168.403	626.813	803.33	655.122	314.014	230.378	256.576	954.016	712.723	783.947	4+28	56
10587683	Bcl2a1a	68.9361	128.886	467.372	235.253	468.099	71.3009	61.8571	54.1038	94.6398	201.531	94.0116	113.005	420.646	423.788	572.693	209.12	252.649	246.431	657.77	559.344	278.779	4+28	56
10587690	Bcl2a1b	90.1619	133.77	472.764	275.303	552.855	93.4717	89.7836	71.0446	110.837	223.151	96.6813	110.952	445.144	377.876	628.177	255.234	295.888	276.292	807.712	637.233	328.305	4+28	56
10589884	Bcl2a1c	33.5414	59.2849	169.788	89.3131	181.114	32.2144	30.6508	35.2311	36.3839	62.7913	51.2148	64.7944	193.795	147.411	171.336	78.4847	101.542	89.3957	213.126	190.886	146.032	4+28	56
10593913	1700017B05Rik	156.846	201.846	1286.32	432.165	662.281	163.107	148.395	169.233	147.748	163.34	204.3	246.435	1771.19	1037.68	1158.02	397.215	541.658	375.144	598.563	582.66	832.918	4+28	56
10594988	Mapk6	284.682	147.278	565.74	191.277	569.653	279.991	321.931	272.563	267.341	145.351	141.069	155.797	725.86	536.481	464.99	190.077	184.897	199.126	561.781	588.264	559.361	4+28	56
10595633	Bcl2a1d	96.3304	161.424	540.715	281.968	565.151	93.6375	91.8647	88.2669	113.412	234.886	118.368	151.292	512.568	476.486	647.296	259.359	302.763	285.495	785.639	674.827	340.469	4+28	56
10605181	Renbp	51.8316	33.7038	92.8333	55.4165	133.543	46.6654	49.2968	62.8586	49.9116	35.8676	42.0851	25.3634	62.3781	129.325	99.174	45.7125	58.9003	63.207	131.868	122.6	147.311	4+28	56
10345777	Il1rl2	41.4057	22.0779	31.9759	146.956	96.2607	39.7279	51.464	41.842	34.3582	22.2177	23.9713	20.2061	23.3836	41.3436	33.8182	135.472	156.371	149.816	132.916	112.969	59.4031	29	16
10352918	Mir29c	217.507	186.453	155.234	613.791	536.627	205.888	166.331	211.422	309.127	134.955	274.695	174.851	169.321	191.082	115.619	817.036	874.937	323.476	598.377	669.189	385.917	29	16
10356299	Gpr55	57.462	73.1813	67.9147	262.536	140.663	47.5665	46.4317	72.9167	67.6989	60.0172	87.3658	74.7451	78.124	64.2318	62.4248	297.297	273.046	222.916	134.59	200.628	103.071	29	16
10367400	Mmp19	36.4352	41.8635	142.849	1146.02	139.404	34.5415	35.0217	43.2228	33.7048	34.6368	47.559	44.5385	114.979	176.032	144.02	1863.57	727.836	1109.67	196.667	149.756	91.9842	29	16
10415392	Ltb4r1	752.335	188.924	128.155	583.26	241.608	951.561	723.624	704.695	660.227	243.598	199.174	138.981	76.4009	200.421	137.457	836.564	449.021	528.228	281.603	258.299	193.898	29	16
10433114	Itga5	96.5871	242.204	296.593	1256.38	1015.74	101.244	94.0036	101.635	89.9737	193.339	221.79	331.347	281.332	337.555	274.737	1583.61	1207.48	1037.14	887.333	974.671	1211.71	29	16
10434782	Lpp	220.188	182.418	161.82	485.33	314.87	215.649	223.067	207.655	235.316	149.078	169.77	239.845	140.472	198.378	152.06	508.632	456.135	492.736	300.729	315.13	329.404	29	16
10434802	Lpp	66.0773	52.0479	49.113	151.184	107.849	62.7228	87.9483	52.9385	65.2807	40.8776	60.2699	57.2299	41.7339	45.6573	62.1714	190.887	144.074	125.647	118.44	125.459	84.4208	29	16
10434806	Lpp	210.934	107.899	83.1235	398.167	233.831	237.953	188.299	199.155	221.846	99.7173	132.225	95.2728	98.169	97.119	60.2411	462.757	397.359	343.289	219.611	223.083	260.969	29	16
10458314	Tmem173	141.777	145.566	142.08	411.476	256.337	145.738	200.269	103.474	133.786	153.386	126.172	159.378	111.614	180.52	142.35	574.158	303.803	399.402	218.502	255.507	301.7	29	16
10461369	Ahnak	117.472	139.061	226.256	667.112	450.022	99.6217	104.234	152.462	120.285	125.372	152.427	140.721	146.115	303.001	261.615	922.889	577.339	557.206	404.675	447.449	503.33	29	16
10471721	Ptgs1	637.968	329.091	211.263	1082.06	561.626	612.792	708.264	609.009	626.706	366.779	288.88	336.378	158.256	230.778	258.177	1500.89	1299.58	649.538	565.008	578.843	541.661	29	16
10525374	Pptc7	336.344	343.335	279.062	1081.21	683.663	327.944	303.044	322.176	399.702	409.442	414.404	238.528	200.217	348.48	311.474	1644.59	1328.37	578.575	671.958	845.137	562.675	29	16
10526941	D830046C22Rik	48.0386	63.0075	51.0261	238.026	101.768	47.1439	45.4613	53.7765	46.2065	48.0469	65.0588	80.0211	48.4125	53.0949	51.6853	375.793	184.317	194.698	97.1299	119.104	91.1084	29	16
10581434	Dpep2	35.7918	40.8582	96.3265	334.49	289.081	38.1582	42.4743	32.55	31.1078	30.4422	40.6669	55.0962	59.6448	126.688	118.285	383.99	401.382	242.813	446.79	307.802	175.665	29	16
10606355	Cysltr1	29.6987	39.3707	64.9551	201.809	57.338	34.7423	26.6194	35.4807	23.7084	39.6683	48.0184	32.0383	57.9464	57.0519	82.8977	290.207	243.785	116.174	56.5973	81.5601	40.837	29	16
10348864	Thap4	330.88	123.803	137.478	85.1441	198.574	362.922	333.995	307.731	321.333	118.409	138.405	115.786	146.383	135.812	130.698	86.356	111.746	63.9648	224.09	204.95	170.488	3A	23
10351347	Creg1	486.501	729.501	646.512	407.796	1335.28	540.939	444.664	435.445	534.837	1090.02	826.985	430.669	650.87	676.587	613.638	448.326	496.617	304.588	1405.73	1213.71	1395.4	3A	23
10372648	Lyz2	11068.8	8859.89	5364.54	3647.46	9035.17	11022	11180	10626.9	11462.8	10385	10378.6	6452.63	3602.17	6827.42	6277.35	3529.35	4874.2	2820.8	10056.3	8918.66	8223.77	3A	23
10372781	Irak3	1718.85	1380.73	1346.93	1004.96	2713.02	1643.89	1768.52	1791.81	1675.63	1345.98	1217.99	1605.61	1576.47	1327.67	1167.52	1032.22	864.457	1137.43	2893.5	2653.95	2600.42	3A	23
10388545	Abr	1221.33	1725.29	1848.5	1299.01	2828.2	1158.19	1227.98	1348.54	1160.13	1674.47	2027.74	1512.51	1903.18	1895.62	1750.78	1441.31	1531.58	992.985	2650.57	2660.11	3208.43	3A	23
10389025	Myo1d	429.15	480.035	385.978	227.863	618.652	480.62	474.52	436.121	341.015	494.476	503.157	444.602	379.337	409.696	369.999	245.441	228.819	210.66	706.416	579.911	577.987	3A	23
10404763	Tmem170b	807.588	545.46	282.859	280.349	592.803	778.45	848.196	811.504	793.856	610.385	608.186	437.169	249.592	324.279	279.615	309.206	349.836	203.696	684.861	463.969	655.6	3A	23
10408850	Nedd9	1798.6	1634.86	1629.03	906.153	1833.79	1794.27	1726.17	1761.07	1918.65	1483.56	1689.61	1743.2	1563.97	1917.26	1441.71	890.583	823.603	1014.41	2047.44	1690.45	1781.72	3A	23
10413152	1700112E06Rik	126.825	125.465	116.335	81.2016	185.743	116.924	148.482	112.274	132.727	116.671	120.471	140.514	141.635	104.215	106.667	105.544	67.6105	75.0323	157.172	214.013	190.512	3A	23
10420811	Msra	1290.11	922.416	782.06	416.159	874.159	1136.95	1430.53	1307.66	1302.47	1061.58	932.071	793.192	621.438	942.264	816.863	343.103	418.204	502.304	943.708	901.224	785.418	3A	23
10427883	Acot10	152.485	123.25	104.02	68.0822	149.259	208.722	123.316	126.39	166.192	108.278	139.63	123.835	98.3534	105.982	107.978	61.0302	68.8175	75.1374	188.697	137.638	128.033	3A	23
10428171	Ankrd46	579.354	348.853	277.056	205.726	484.321	645.031	594.664	495.985	592.183	411.889	359.003	287.111	245.452	257.167	336.915	221.1	229.3	171.74	556.924	513.005	397.633	3A	23
10445977	Ebi3	911.154	637.15	426.196	412.831	968.648	880.539	864.263	826.855	1095.32	623.648	603.552	687.18	392.999	431.406	456.615	406.328	290.414	596.24	904.42	1127.75	891.074	3A	23
10446804	Slc30a6	156.734	101.974	70.9828	66.2456	138.095	175.453	158.114	136.789	159.027	109.678	83.8845	115.258	52.8095	77.0465	87.901	67.6386	56.3291	76.3035	166.46	123.401	128.205	3A	23
10451110	Hsp90ab1	1563.57	923.615	726.251	356.436	994.326	1325.36	1312.43	1774.81	1936.04	1088.3	971.693	745.068	633.365	850.564	711.048	388.689	401.327	290.299	1091.35	800.659	1125.06	3A	23
10453026	Prkd3	531.594	303.927	241.544	113.606	483.408	587.146	535.147	486.695	522.208	359.765	309.815	251.875	256.409	271.479	202.451	89.7725	91.2351	179.017	453.774	463.1	537.559	3A	23
10456071	Csf1r	597.054	1659.33	1176.78	940.469	1913.35	648.171	569.568	582.287	591.131	1707.11	1776.65	1506.39	1151.8	1248.61	1133.15	1047.16	1015.38	782.332	1969.1	1970.98	1804.82	3A	23
10505064	Tmem38b	770.055	437.171	441.003	282.549	610.735	906.425	705.673	623.003	882.392	593.304	433.384	324.94	443.622	517.564	373.55	300.19	274.432	273.812	603.074	620.482	608.779	3A	23
10505270	Slc31a2	2465.77	845.693	1018.59	532.421	1074.24	2566.24	2679.11	2274.4	2364.03	917.331	817.114	806.918	1117.1	1077.53	877.952	569.105	545.413	486.238	1074.9	1069.16	1078.69	3A	23
10543067	Asns	452.262	195.199	112.084	96.3443	169.206	443.266	421.347	465.588	481.12	210.833	201.585	174.998	85.8021	135.276	121.313	109.064	81.8191	100.217	189.518	165.88	154.1	3A	23
10550394	Ptgir	453.847	157.836	115.926	110.497	240.831	465.735	472.546	419.859	459.146	184.002	137.668	155.225	133.123	120.669	96.9842	126.461	102.915	103.662	272.933	224.709	227.752	3A	23
10553301	Ldha	3428.78	2267.37	2626.81	1740.34	3501.83	3121.23	3361.58	3465	3801.79	2378	2565.58	1910.59	2226.89	3180.2	2559.36	2086.06	1656.28	1525.61	3706.09	3328.94	3480.66	3A	23
10602739	Acot9	903.453	594.092	573.408	440.603	970.642	909.53	899.588	905.689	899.048	690.474	613.314	495.143	486.276	668.798	579.715	481.637	473.035	375.43	1079.12	997.949	849.179	3A	23
10603551	Cybb	9261.99	3302.24	562.608	450.482	2972.6	10409.5	9189	8082.25	9518.95	3763.61	3431.19	2788.55	455.617	668.557	584.628	355.543	376.994	682.034	2891.37	2829.52	3210.65	3B	1
10358408	Rgs1	28.7303	40.6789	165.627	26.027	35.1509	25.8531	23.9614	31.188	35.2655	54.3627	44.7481	27.6715	95.4164	209.497	227.296	29.9778	22.2128	26.477	35.3155	29.7829	41.293	30	28
10389719	Scpep1	45.2737	52.4108	235.374	50.7376	90.0804	39.8276	54.4904	38.3872	50.4305	45.4793	62.3375	50.7808	163.805	253.761	313.705	48.0727	60.0631	45.2358	71.4292	108.837	94.0238	30	28
10400095	Ifrd1	967.1	284.103	1183.82	239.758	691.809	1068.72	933.57	848.035	1033.85	370.283	271.115	228.423	1199.88	1147.82	1204.6	233.996	239.617	245.807	823.417	688.59	583.953	30	28
10408693	F13a1	43.9715	52.1497	297.231	56.5998	157.873	43.3127	53.2342	38.6797	41.9177	50.1907	62.0901	45.5104	169.76	440.425	351.216	51.7908	44.4257	78.8056	137.123	265.642	108.023	30	28
10410124	Ctsl	161.956	234.478	1216.59	269.186	441.653	150.313	154.396	167.834	176.636	276.398	228.425	204.187	762.949	1580.06	1493.7	277.769	226.416	310.146	430	539.284	371.5	30	28
10419854	Slc7a8	68.8746	53.7188	226.865	59.7376	90.2526	77.9801	67.7856	68.3184	62.313	60.0317	56.0955	46.0332	210.289	254.54	218.137	64.6027	62.9991	52.3791	73.5386	117.158	85.3283	30	28
10422728	Dab2	40.7205	47.5662	272.226	59.2649	88.4051	34.3268	41.598	47.0431	40.9309	49.8351	47.6373	45.3327	213.02	296.89	318.988	58.4236	53.6371	66.426	74.0824	126.204	73.9001	30	28
10427035	Nr4a1	217.44	591.592	3118.85	616.276	1504.61	195.5	242.579	234.769	200.779	892.827	390.001	594.612	2376.86	3562.81	3582.5	633.903	503.53	733.294	1401.38	1194.31	2035.16	30	28
10431872	Slc38a1	41.0593	38.8186	153.252	45.5181	59.8814	44.3243	36.4688	48.5504	36.2152	46.3686	41.5778	30.3413	229.214	133.534	117.593	53.5421	44.1461	39.8993	40.7133	65.175	80.9204	30	28
10431874	Slc38a1	56.3407	54.7856	443.623	76.8641	137.652	53.2331	49.6665	56.9652	66.901	55.3815	51.0675	58.1421	581.346	342.779	438.122	83.3082	75.7551	71.9567	136.317	169.508	112.876	30	28
10443463	Cdkn1a	51.6307	61.7644	403.778	112.035	116.333	50.3869	45.9653	61.246	50.0964	67.3927	62.7555	55.7122	302.457	600.998	362.152	132.31	79.1384	134.301	126.074	130.977	95.3423	30	28
10444291	H2-Ab1	45.3316	67.6263	401.001	64.713	144.975	37.7454	49.4908	39.3157	57.4974	77.4712	57.7965	69.0724	244.481	582.218	453.009	64.1512	56.4421	74.8458	145.997	164.645	126.76	30	28
10444298	H2-Eb1	109.077	121.953	455.053	132.557	193.336	135.645	104.141	108.347	92.4909	108.038	128.649	130.496	411.264	539.001	425.084	136.615	119.093	143.161	194.566	190.462	195.013	30	28
10450154	H2-Aa	39.9384	49.4517	526.853	41.9548	149.744	30.6567	36.5316	52.3572	43.3904	64.682	42.5994	43.8891	422.741	610.833	566.332	32.9962	36.8856	60.6772	154.811	141.272	153.527	30	28
10452633	Tgif1	102.958	247.755	1112.08	248.11	664.538	96.3217	105.388	104.456	105.974	305.998	261.181	190.286	1377.71	920.178	1084.87	215.503	267.055	265.388	630.139	618.017	753.57	30	28
10454782	Egr1	67.4608	244.631	1030.71	131.527	300.648	67.5813	77.1446	80.4058	49.4069	280.132	146.149	357.582	908.832	1304.04	923.935	125.92	135.879	132.984	425.084	191.24	334.29	30	28
10466210	Ms4a6d	35.0696	35.5848	289.384	49.1472	85.4167	26.6172	48.6196	34.4762	33.9024	43.4588	32.1866	32.2136	148.828	464.191	350.785	51.8895	40.1474	56.985	62.0478	131.688	76.2703	30	28
10486197	Rhov	72.6979	76.6168	247.528	46.6787	79.558	87.3965	87.9228	58.1013	62.5613	74.9309	56.7192	105.823	252.114	352.264	170.768	39.1153	37.2277	69.8464	73.7306	75.0496	91.0029	30	28
10489569	Pltp	90.3023	119.73	730.024	133.367	122.583	80.716	99.7611	97.0051	85.1294	136.191	104.631	120.448	487.356	818.438	975.393	136.26	147.988	117.639	115.162	139.723	114.476	30	28
10504838	Nr4a3	40.8794	56.6621	721.709	66.0285	94.9307	44.5517	36.4003	37.965	45.3594	72.9786	49.0674	50.8029	692.182	779.805	696.434	57.6323	59.3929	84.0995	95.0997	90.9659	98.8922	30	28
10517508	C1qb	97.0492	67.9029	327.253	74.0788	106.59	102.547	110.1	80.1316	98.0515	82.9626	54.0192	69.8608	169.113	414.88	499.518	63.8969	75.9325	83.7865	80.4613	138.621	108.576	30	28
10518147	Pdpn	146.791	132.002	648.58	152.933	155.517	143.577	137.828	132.602	176.941	132.956	133.587	129.501	408.603	807.672	826.711	124.214	150.004	191.968	128.395	177.153	165.364	30	28
10526133	Rabgef1	270.843	204.395	830.394	221.884	355.766	270.659	270.607	270.258	271.852	206.65	208.803	197.898	748.644	1087.05	703.605	254.311	239.636	179.25	418.234	295.921	363.83	30	28
10534585	Sh2b2	421.764	360.428	1692.08	254.291	1056.16	334.937	384.972	528.421	464.415	319.595	426.733	343.321	1814.83	1595.47	1673.17	260.093	212.658	297.292	1022.6	811.361	1419.95	30	28
10536794	2310016C08Rik	52.1053	52.0938	450.98	70.8127	184.441	54.58	43.5331	64.6679	47.9718	47.8304	50.2693	58.7964	440.812	527.524	394.436	63.9457	64.6233	85.9276	220.766	186.105	152.716	30	28
10546066	Isy1	188.895	123.88	673.165	180.04	168.989	170.987	148.85	211.037	237.035	130.033	119.966	121.869	606.419	860.161	584.808	202.026	170.877	169.051	208.219	207.746	111.564	30	28
10587639	Nt5e	917.592	260.983	903.327	206.065	374.462	893.306	878.473	969.29	932.001	281.063	316.867	199.598	612.176	1387.3	867.936	214.966	199.04	204.502	499.242	415.21	253.306	30	28
10606714	Gla	186.039	249.21	2044.43	322.628	965.881	151.605	120.979	227.238	287.419	301.465	340.262	150.885	1825.78	2225.6	2102.91	385.469	402.447	216.476	841.092	1096.17	977.35	30	28
10358038	Rnpep	1218.81	810.712	494.606	627.218	383.804	1330.98	1224.35	1108.56	1221.54	762.157	792.125	882.595	467.818	554.909	466.099	780.464	693.515	455.876	351.824	381.453	421.271	31	56
10360090	Ppox	792.195	586.228	268.854	373.394	234.418	761.524	811.976	789.591	806.675	523.588	667.386	576.543	197.342	332.12	296.509	463.663	361.825	310.314	248.464	197.102	263.039	31	56
10361338	Ipcef1	854.741	702.325	345.579	539.963	352.261	1022.64	821.429	801.68	792.583	697.881	753.301	658.97	303.373	407.357	333.957	588.459	596.444	448.544	346.033	313.492	402.95	31	56
10366983	Tmem194	274.218	387.283	282.204	278.258	191.781	281.599	269.337	240.664	309.776	324.336	401.98	445.541	271.201	373.917	221.626	313.979	268.354	255.701	175.717	199.528	201.186	31	56
10370681	C030046I01Rik	2709.54	2563.03	1230.54	1990.38	1173.36	2762.6	2873.12	2741.96	2476.55	2218.82	2283.26	3323.4	1224.73	1388.19	1095.97	2031.13	1747.27	2221.83	1130.21	932.652	1532.54	31	56
10376854	Pigl	155.381	219.694	104.501	131.114	102.758	166.76	151.539	145.882	158.114	232.317	195.57	233.385	95.8018	117.567	101.322	138.364	140.418	116.012	113.47	101.832	93.9047	31	56
10377927	Rnf167	1946.95	2398.69	1216.06	1331.67	1128.71	1963.02	1898.5	1949.23	1977.95	2307.44	2369.49	2524.26	1311.3	1230.68	1114.35	1449.16	1339.11	1216.91	1286.7	894.74	1249.03	31	56
10379030	BC017647	992.376	628.785	313.936	386.454	339.696	940.692	1051.17	989.784	990.933	609.832	538.295	757.314	310.603	335.427	296.975	387.848	386.378	385.142	336.477	309.748	376.103	31	56
10380560	Zfp652	685.142	744.826	347.667	453.249	410.269	661.512	649	719.39	713.471	621.965	762.301	871.509	416.171	360.62	280.008	457.566	556.185	365.878	403.692	443.658	385.572	31	56
10384145	H2afv	419.941	314.456	212.611	249.322	153.111	415.737	408.275	401.17	456.725	333.677	312.028	298.649	162.827	236.664	249.403	268.968	264.474	217.871	120.067	194.366	153.806	31	56
10386442	Cops3	309.133	148.573	77.9919	101.52	67.9264	336.309	319.274	254.249	334.521	133.714	155.31	157.923	80.3114	102.438	57.6645	96.7582	103.433	104.545	83.9573	68.9625	54.1309	31	56
10388047	Nlrp1a	88.6309	213.859	91.1469	115.964	84.0934	102.958	75.3628	85.789	92.7026	213.623	231.151	198.08	87.665	102.082	84.6156	142.218	120.646	90.8866	92.8882	87.3763	73.271	31	56
10395293	Atxn7l1	739.97	1316.46	594.397	885.221	595.864	717.165	719.109	822.989	706.395	1041.64	1186.73	1845.68	650.182	610.341	529.203	826.88	883.838	949.16	607.511	557.706	624.427	31	56
10398173	Vrk1	604.542	544.223	219.494	417.781	232.309	648.583	582.553	563.957	626.843	590.07	574.043	475.863	162.199	295.262	220.806	510.88	454.155	314.284	242.776	219.768	234.978	31	56
10399265	Ncoa1	500.786	439.732	215.315	299.097	243.368	518	517.144	484.557	484.533	438.147	489.08	396.794	217.88	218.291	209.881	315.229	329.515	257.593	211.48	202.479	336.619	31	56
10400718	Sos2	1284.37	1082.52	532.544	727.926	571.454	1338.3	1257.73	1247.33	1296.09	928.674	1245.56	1096.67	497.162	658.838	461.095	740.896	735.513	707.804	576.962	611.491	528.939	31	56
10401343	Map3k9	398.045	273.109	134.962	166.754	126.634	446.271	407.955	371.792	370.867	264.135	242.535	317.984	118.591	148.364	139.718	172.131	181.104	148.745	121.8	127.134	131.143	31	56
10404053	Hist1h2bc	433.822	942.346	535.001	694.12	344.249	392.279	351.501	471.947	544.292	954.953	1098.26	797.894	463.087	606.177	545.51	805.427	948.505	437.762	340.764	407.402	293.861	31	56
10412078	Gapt	2250.8	1645.93	645.952	1066	771.742	2360.51	2286.87	1984.01	2396.4	1626.14	1243.39	2205.33	615.421	729.114	600.666	950.557	953.714	1336.21	908.627	572.105	884.208	31	56
10412345	Parp8	775.842	1226.52	386.365	685.872	459.622	809.008	743.742	773.235	778.766	910.913	1382.22	1465.47	404.073	406.941	350.754	790.789	697.132	585.267	448.96	437.101	494.782	31	56
10414548	Rnase6	100.577	228.539	110.175	167.959	82.2448	104.723	103.466	87.9162	107.418	237.607	230.828	217.636	125.285	74.9312	142.457	203.28	205.497	113.425	79.1601	75.9548	92.526	31	56
10425138	Sh3bp1	344.938	673.629	314.772	388.814	338.202	341.685	335.679	370	333.592	568.285	634.988	847.093	256.596	307.87	394.796	400.911	438.308	334.501	307.61	327.938	383.473	31	56
10430693	Mkl1	813.312	687.423	262.278	382.931	262.269	832.249	934.29	788.441	713.713	652.279	666.892	746.765	274.957	274.303	239.216	393.759	399.716	356.762	265.247	305.917	222.323	31	56
10433885	Cebpd	390.581	509.741	269.594	438.829	239.926	500.596	427.574	317.157	342.825	459.411	584.621	493.142	274.695	288.359	247.37	545.765	501.822	308.553	234.103	285.265	206.814	31	56
10439642	Slc35a5	1718.07	2163.7	1082.84	1487.56	982.061	1756.26	1676.55	1728.7	1711.73	2389.61	2338.31	1812.85	919.037	1408.1	981.117	1690.4	1538.15	1266.01	923.518	995.833	1029.87	31	56
10445688	Ccnd3	1521.09	1547.68	685.707	1016.43	710.102	1389.59	1597.71	1643.3	1467.32	1330.71	1498.69	1858.88	742.473	783.38	554.321	1056.37	835.202	1190.2	641.159	628.493	888.579	31	56
10447084	Galm	406.448	317.289	169.257	207.868	149.503	391.24	418.461	377.171	441.962	385.565	300.749	275.463	151.498	198.516	161.228	259.632	200.016	172.957	136.085	144.302	170.165	31	56
10451763	Satb1	1696.75	1529.52	642.53	770.208	650.346	1749.24	1775.43	1619.44	1647.97	1348.64	1698	1562.55	742.12	566.604	630.85	793.767	905.881	635.418	629.104	555.137	787.609	31	56
10453636	Svil	1646.08	1781.01	753.703	1060.55	749.688	1689.84	1699.61	1663.73	1536.47	1641.59	1803.13	1908.56	744.754	887.129	648.04	1174.46	1045.87	971.139	764.188	753.634	731.612	31	56
10462140	Dock8	2535.59	1909.01	792.978	1111.67	810.932	2428.38	2654.94	2550.27	2513.98	1762.69	2117.81	1863.64	684.413	968.844	751.987	1194.77	1186.09	969.46	776.064	790.712	869.035	31	56
10464949	Pacs1	1164.1	1253.96	662.021	769.802	524.41	1220.34	1155.28	1153.88	1128.84	1126.76	1190.84	1469.47	807.531	614.854	584.366	772.553	882.871	668.825	485.815	473.521	626.906	31	56
10466779	Pip5k1b	760.527	911.777	471.064	554.029	257.972	836.691	730.629	666.694	820.861	702.621	876.226	1231.2	472.325	573.51	385.884	685.434	488.351	508.043	266.932	221.958	289.764	31	56
10471929	Arhgap15	1406.49	1248.66	488.169	620.132	439.952	1626.05	1367.64	1307.2	1346.17	1281.1	1405.61	1081.16	427.792	575.338	472.665	690.501	721.961	478.381	476.298	441.755	404.72	31	56
10473125	Itga4	734.109	1944.04	630.99	1045.6	473.978	722.287	657.219	756.014	809.269	1873.03	2587.46	1516	549.245	672.956	679.698	1352.56	1284.21	658.117	452.383	454.812	517.533	31	56
10476819	Plk1s1	186.696	181.406	89.3015	109.023	59.8965	210.175	202.756	143.412	198.794	177.347	173.238	194.306	105.443	78.4299	86.1144	145.778	102.905	86.3841	68.2967	62.7309	50.156	31	56
10479247	9030418K01Rik	596.205	1060.29	622.483	682.503	476.663	843.937	550.537	578.57	470.035	1029.53	810.207	1429.02	675.066	628.234	568.741	770.204	530.834	777.588	545.849	475.675	417.112	31	56
10481092	Agpat2	1998.5	1065.11	601.185	656.751	462.163	2121	2068.28	1907.86	1905.99	1147.25	929.623	1132.97	547.443	635.118	624.928	687.332	676.369	609.329	474.873	424.502	489.698	31	56
10494821	Tspan2	314.726	756.308	260.206	366.067	242.325	301.441	284.646	305.325	374.508	568.479	699.965	1087.19	311.09	249.314	227.153	453.599	364.047	297.066	210.008	241.025	281.124	31	56
10497358	Sirpb1b	1079.91	3179.52	1897.51	2601.12	1361.78	1129.77	926.423	1082.96	1199.88	2805.31	3645.34	3143.15	1697.55	2202.01	1827.72	3212.74	3202.37	1710.54	1476.24	1600.13	1069.08	31	56
10501879	Usp53	239.897	280.31	116.851	167.786	112.635	233.3	240.458	233.866	252.453	210.223	300.858	348.236	152.192	102.609	102.168	207.32	177.207	128.572	117.605	104.038	116.79	31	56
10506146	Gm10305	137.99	174.526	96.3742	134.904	86.7269	116.701	154.728	150.662	133.273	182.008	160.085	182.446	111.19	68.0591	118.285	144.238	153.751	110.707	78.3	94.1474	88.4895	31	56
10507190	4732418C07Rik	803.937	598.32	303.85	346.365	258.03	804.161	810.454	766.48	836.208	578.663	719.852	514.2	274.627	343.421	297.444	426.248	424.035	229.899	268.793	244.136	261.793	31	56
10510172	Hmgb2	1777.69	1246.44	566.123	650.436	470.417	1981.13	1602.09	1609.17	1955.34	1242.9	1244.48	1251.95	488.665	677.383	548.135	727.893	662.215	570.883	457.266	546.432	416.623	31	56
10528102	Crot	551.49	240.286	120.381	157.331	120.123	577.146	571.832	500.549	559.949	264.843	276.643	189.356	94.0324	142.419	130.263	188.551	137.496	150.219	130.356	129.929	102.338	31	56
10530319	Atp8a1	910.342	675.29	313.643	467.327	289.68	938.731	887.645	875.002	941.953	609.139	793.534	637.073	263.923	388.615	300.822	603.878	383.285	440.952	293.628	279.735	295.945	31	56
10534728	Slc12a9	437.433	592.133	285.369	453.219	305.299	393.598	457.716	460.242	441.584	626.039	727.078	456.115	262.239	377.791	234.57	566.889	414.184	396.492	282.783	289.806	347.23	31	56
10541034	Anubl1	461.996	372.668	142.203	232.665	125.071	516.129	442.216	429.45	464.78	281.707	424.841	432.456	137.644	177.664	117.59	285.986	233.551	188.567	125.232	120.762	129.367	31	56
10544148	Jhdm1d	3545.71	3606.89	1766.2	1980.39	1697.85	3632.11	3622.94	3344.22	3591.7	3153.23	4207.81	3536.6	1572.28	2235.17	1567.76	2076.62	2119.24	1764.88	1499.65	1861.34	1753.4	31	56
10544150	Jhdm1d	2669.41	2536.93	1291.52	1358.6	1143.24	2838.53	2574.04	2522.35	2755.15	2331.25	2790.27	2510.09	1226.28	1584.92	1108.42	1474.87	1398.69	1215.63	1123.63	1260.28	1055.16	31	56
10564539	Mctp2	976.472	1144.75	408.089	767.274	448.459	984.276	902.957	983.888	1039.7	1058.88	1329.97	1065.25	312.498	594.315	365.932	919.769	780.701	629.054	367.166	449.846	546.065	31	56
10571849	Fbxo8	222.136	161.881	110.121	133.135	75.3321	250.906	209.948	213.899	216.093	128.183	161.36	205.097	100.537	114.95	115.551	123.689	105.844	180.253	78.6204	80.83	67.2718	31	56
10571870	Hmgb2	1981.54	1459.03	676.312	754.595	525.323	2149.09	1790.52	1812.51	2210.56	1415.19	1445.58	1518.21	608.832	795.883	638.404	824.281	776.524	671.293	521.182	608.885	456.829	31	56
10587023	Rab27a	2497.32	1989.27	927.556	1344.44	985.423	2392.78	2437.11	2528.09	2638.34	2157.47	2377.92	1534.4	732.354	1125.46	968.205	1650.19	1431.43	1028.77	897.292	958.302	1112.84	31	56
10594251	Kif23	548.252	754.101	402.265	501.389	283.815	584.02	501.735	515.654	597.944	720.003	891.528	668.066	360.384	407.701	443.027	655.9	653.385	294.115	274.92	270.92	306.944	31	56
10599581	2610018G03Rik	973.121	665.654	338.051	386.683	289.406	1068.67	941.402	875.337	1018.29	763.245	707.147	546.479	336.348	355.522	323.065	390.02	386.297	383.756	267.239	298.959	303.397	31	56
10604906	Ids	248.632	355.95	239.756	241.681	174.507	236.376	266.622	230.624	262.92	307.238	387.734	378.579	270.976	241.494	210.606	241.746	242.376	240.924	171.35	177.204	175.018	31	56
10351689	Gm10521	275.625	374.223	147.198	373.342	376.206	253.687	255.311	298.143	298.871	284.865	352.324	522.168	154.408	154.43	133.752	496.725	382.256	274.064	316.203	395.06	426.233	5	60
10352954	Hmgb3	172.813	131.866	67.4033	170.437	157.871	188.458	147.243	194.359	165.367	105.152	143.59	151.866	82.2056	74.5014	50.0008	189.585	215.005	121.462	169.193	193.35	120.275	5	60
10355611	Zfp142	411.839	185.266	100.614	166.76	213.675	402.001	394.537	403.149	449.914	151.149	196.349	214.268	95.6376	90.1053	118.194	184.486	174.402	144.131	192.061	210.876	240.879	5	60
10357630	Srgap2	381.648	247.801	139.51	319.35	340.721	422.511	356.951	359.827	390.94	238.265	265.791	240.276	165.417	166.315	98.6966	342.337	318.791	298.428	339.353	373.433	312.128	5	60
10360479	Cep170	529.168	562.637	325.555	551.528	669.653	584.657	509.778	485.889	541.448	497.001	551.394	649.929	346.527	376.102	264.747	599.492	604.005	463.318	674.164	658.515	676.423	5	60
10362097	H60b	184.106	245.121	72.8619	217.926	197.919	202.676	184.556	189.799	161.827	161.555	252.414	361.169	80.3906	87.7485	54.8349	273.492	243.133	155.645	223.151	253.082	137.28	5	60
10375167	Fam196b	172.115	191.592	94.0243	210.184	286.673	139.43	169.004	210.816	176.653	130.884	210.248	255.573	111.416	87.8784	84.8966	224.55	253.433	163.164	292.943	336.719	238.841	5	60
10376060	Irf1	929.508	1452.71	821.791	1834.02	2138.22	879.791	815.179	1022.99	1017.44	1495.3	1617.74	1267.36	836.359	905.326	732.97	2290.91	2028.7	1327.36	1971.24	1834.21	2703.79	5	60
10377286	Pik3r6	681.564	588.674	228.525	813.529	691.852	650.101	696.878	727.695	654.543	553.667	614.953	599.147	205.362	227.575	255.364	935.924	823.914	698.226	750.376	679.935	649.073	5	60
10379445	Zfp207	934.078	730.083	400.853	748.549	874.038	996.455	969.758	855.867	920.463	604.106	823.559	782.183	514.305	423.449	295.757	847.532	700.599	706.374	903.461	846.851	872.719	5	60
10385870	Irf1	168.544	294.104	158.913	291.219	362.166	165.849	149.949	184.892	175.5	291.729	290.149	300.539	144.898	174.237	158.956	322.635	285.562	268.071	335.611	294.989	479.825	5	60
10389087	Rffl	602.065	400.605	224.68	409.275	538.534	603.365	571.125	667.522	571.211	446.446	417.06	345.289	236.34	232.383	206.516	456.584	454.268	330.532	524.624	530.678	560.996	5	60
10389882	Luc7l3	461.393	314.324	185.807	374.258	470.994	444.32	441.506	429.619	537.736	270.319	338.265	339.623	207.935	176.975	174.32	404.133	393.135	329.949	506.714	523.845	393.622	5	60
10395005	Kidins220	966.783	555.504	326.717	715.827	712.134	918.43	987.098	957.761	1006.13	508.771	642.309	524.56	309.343	369.851	304.825	862.849	858.321	495.267	766.373	747.993	630.01	5	60
10397975	Ifi27l1	417.078	315.144	184.836	366.296	421.423	378.454	392.32	425.774	478.672	314.353	405.767	245.375	173.837	185.667	195.653	414.457	467.713	253.535	413.252	405.754	446.351	5	60
10413059	Vcl	2058.09	751.067	314.838	686.351	723.298	2094.36	2183.31	1966.94	1994.8	806.726	732.914	716.567	274.379	375.306	303.057	785.437	665.305	618.738	733.566	599.886	859.891	5	60
10415784	Trim13	74.8687	98.7286	29.0327	48.9164	163.843	68.2984	70.5423	91.9081	70.9558	82.4856	117.59	99.216	29.3394	23.4838	35.5174	69.1201	51.4318	32.9251	168.788	147.967	176.106	5	60
10415787	Kcnrg	124.327	149.956	47.7206	115.081	160.54	141.978	111.895	138.948	108.238	127.375	183.657	144.146	37.629	47.4205	60.9015	123.788	131.491	93.6349	158.554	173.138	150.724	5	60
10432236	Rnd1	256.209	269.033	129.624	307.555	458.839	246.055	255.164	245.936	279.063	242.141	313.88	256.204	104.206	166.929	125.209	419.983	301.314	229.888	462.578	554.511	376.605	5	60
10432640	Bin2	1675.16	1984.71	871.461	2121.48	2046.44	1816.68	1626.32	1609.62	1655.82	1870.04	1782.82	2344.96	785.739	1017.39	827.902	2521.66	2141.7	1767.96	2012.98	2219.54	1918.21	5	60
10437852	4921513D23Rik	1499.39	1115.19	681.603	1237.69	1376.83	1403.35	1508.09	1548.8	1541.93	934.368	1176.24	1261.93	736.022	742.883	579.141	1352.22	1401.1	1000.74	1328.38	1453.71	1351.57	5	60
10438017	Fgd4	917.515	684.428	272.467	532.322	704.365	1111.35	873.788	782.996	932.041	689.852	837.264	555.091	206.055	369.549	265.636	552.806	575.853	473.846	743.933	657.223	714.739	5	60
10443391	Mapk14	1774.42	1625.65	681.758	1425.48	1567.39	1817.27	1865.88	1698.85	1720.95	1761.43	1793.99	1359.55	560.707	801.189	705.373	1664.96	1670.01	1041.75	1582.78	1531.77	1588.24	5	60
10444016	Pram1	2025.93	1152.46	525.359	1296.45	1179.99	2036.86	1923.42	2160.67	1990.09	1091.83	996.754	1406.47	420.853	772.979	445.728	1391.84	1272.33	1230.49	983.42	1308.03	1277.24	5	60
10449527	Stk38	1547.79	1197.14	670.238	1329.09	1351.05	1642.36	1608.89	1451.49	1496.38	1271.76	1279.85	1054.08	705.345	701.347	608.629	1640.05	1509.83	948.147	1430.36	1363.68	1264.31	5	60
10450675	H2-T24	1454.03	2051.5	850.289	1714.38	2167.14	1367.62	1366.63	1503.85	1590.25	1963.01	2406.62	1827.61	869.846	1021.35	691.96	2194.63	2017.22	1138.16	2126.83	1923.89	2487.42	5	60
10472501	Lass6	1775.51	2128.94	911.476	2038.08	2240.67	1848.61	1777.72	1713.21	1765.13	1806.77	2311.12	2310.79	830.09	1087.14	839.118	2040.09	2016.54	2057.82	2124.43	2246.04	2357.61	5	60
10474545	Slc12a6	1893.03	1433.36	845.901	1595.75	1764.5	1729.67	1947.42	1877.42	2030.7	1431.99	1767.01	1163.83	872.145	960.413	722.623	1803.22	1976.54	1140.09	1701.41	1935.36	1668.39	5	60
10478633	Mmp9	9308.96	7808.09	4488.47	8322.69	9566.92	9574.37	9373.41	8858.96	9445.27	8350.47	8716.06	6540.38	3695.99	5543.08	4413.79	9460.38	8803.23	6922.16	10080.1	9616.81	9032.75	5	60
10482172	Zbtb26	182.846	106.433	47.3694	77.2392	141.327	235.089	159.431	160.336	185.996	88.8057	112.433	120.753	59.2857	41.8211	42.8696	94.7544	96.362	50.4671	157.932	127.686	139.978	5	60
10484371	Calcrl	549.991	245.529	94.4139	274.195	380.511	628.982	565.528	487.135	528.058	267.201	235.638	235.084	86.4161	123.965	78.5622	281.976	337.979	216.31	360.83	386.839	394.703	5	60
10490053	Zfp217	1007.89	965.61	361.081	1009.16	894.061	980.396	994.342	1089.65	971.451	999.412	1210.02	744.507	277.615	416.219	407.427	1312.98	1060.46	738.123	899.597	906.438	876.426	5	60
10495574	Sass6	306.966	195.573	71.781	177.168	209.051	300.865	292.736	282.87	356.388	199.075	182.494	205.903	62.4288	82.2354	72.0417	161.166	179.904	191.796	236.126	191.979	201.539	5	60
10502359	Dapp1	387.935	347.828	184.373	394.566	516.929	428.239	350.113	371.902	406.175	333.292	442.639	285.247	175.495	194.799	183.334	481.224	452.815	281.896	666.915	495.508	417.995	5	60
10509053	Il28ra	1141.83	390.368	136.506	246.663	516.022	1280.39	1216.96	1083.78	1006.56	428.112	451.225	307.944	131.221	133.214	145.513	277.035	269.069	201.333	492.619	503.597	553.872	5	60
10519392	Krit1	359.991	235.894	142.136	230.899	285.611	407.367	311.776	323.16	409.186	207.399	269.529	234.822	138.434	162.283	127.819	271.089	257.342	176.458	295.399	304.851	258.717	5	60
10547056	Tmem40	1099.69	578.257	238.445	549.949	620.896	1030.8	1195.23	1109.89	1069.48	576.951	520.315	644.107	163.325	337.691	245.808	664.447	656.218	381.469	651.112	581.464	632.234	5	60
10547140	Tmcc1	1375.62	1028.67	463.758	928.848	1094.42	1372.93	1319.16	1461.39	1352.97	1069.92	1151.69	883.362	399.624	630.018	396.16	1045.7	1014.23	755.597	1279.15	980.113	1045.58	5	60
10550365	Prkd2	698.083	289.131	163.199	333.362	353.984	664.774	684.855	703.487	741.48	369.511	304.244	214.997	137.183	203.766	155.496	395.525	355.241	263.665	343.099	301.927	428.184	5	60
10551696	Rasgrp4	2378.34	1975.67	971.543	2436.56	2022.13	2151.45	2488.31	2615.17	2285.41	1918.74	2391.53	1680.54	792.598	1131.69	1022.36	2662.71	2876.96	1888.32	1941.77	2024.41	2103.43	5	60
10557470	Gdpd3	284.991	152.081	78.8702	155.327	197.811	332.72	248.977	311.957	255.263	114.057	177.152	174.083	101.42	64.4274	75.0836	180.468	177.175	117.202	195.245	175.561	225.809	5	60
10557488	Tbx6	259.307	400.839	191.942	466.081	427.337	214.39	245.121	318.999	269.702	314.579	509.21	402.053	208.755	181.108	187.041	567.294	542.082	329.238	405.582	398.409	482.95	5	60
10561008	Ceacam1	4081.57	1779.48	952.732	1887.53	2513.64	4270.94	4002.75	4218.33	3848.47	1562.48	1468.46	2455.86	1150.18	1012.79	742.379	2035.88	1686.83	1958.22	2562.61	2465.61	2513.63	5	60
10566326	Trim12a	1409.75	1513.51	766.977	1409.2	1588.7	1589.28	1287.59	1293.53	1492.14	1396.04	1717.78	1445.73	785.171	835.628	687.653	1782.3	1649.55	951.857	1408.45	1716.01	1659.07	5	60
10566571	Gm8979	342.224	414.93	216.025	473.311	493.98	360.318	325.409	329.928	354.573	408.964	436.923	399.792	230.358	230.864	189.561	460.754	529.754	434.407	435.105	453.62	610.721	5	60
10566578	Gm8979	370.833	451.994	218.395	552.421	555.036	371.955	353.643	380.209	378.124	444.134	483.327	430.172	232.184	241.18	186.017	589.361	601.294	475.711	482.776	489.169	724.032	5	60
10567580	Igsf6	3801.88	3090.71	1420.61	2308.18	3868.7	4191.59	3827.39	3460.18	3763.68	3016.75	3638.92	2689.45	1174.29	1539.73	1585.66	2787.75	2516.54	1752.87	4113.05	4102.32	3431.63	5	60
10574456	Cklf	879.722	412.926	241.456	414.993	574.524	907.162	884.532	821.194	908.948	340.72	538.32	383.865	269.809	216.059	241.484	450.868	514.726	307.962	564.539	594.029	565.488	5	60
10575160	Nfat5	458.117	471.346	253.036	560.651	508.171	453.901	454.953	440.872	483.798	421.609	516.16	481.199	299.223	271.891	199.141	659.385	596.295	448.205	486.872	566.494	475.793	5	60
10578557	Ccdc111	367.428	234.577	82.1499	186.514	235.522	403.006	374.062	336.864	358.904	235.399	228.078	240.419	63.6902	109.15	79.749	189.427	177.953	192.48	271.233	275.015	175.144	5	60
10584580	Snord14e	430.445	651.151	226.209	559.61	694.15	362.205	378.722	482.377	518.811	996.344	784.579	353.182	177.721	293.16	222.171	635.183	546.47	504.884	756.202	546.752	808.968	5	60
10588899	Gpx1	2516.66	2959.87	1444.15	3527.69	3202.77	2713.65	2551.95	2269.75	2552.1	3037.51	2890.59	2953.36	1374.92	1532.95	1428.99	3891.33	3576.63	3154.27	3271.94	3349.61	2997.63	5	60
10597173	Nradd	380.333	298.2	151.119	324.052	334.904	351.039	331.027	410.002	439.191	297.401	321.68	277.176	153.545	182.548	123.125	415.144	347.821	235.661	330.742	351.675	322.945	5	60
10599696	Ddx26b	987.696	685.037	198.338	650.317	680.779	1008.98	993.382	905.139	1049.01	614.502	819.913	638.045	174.635	253.197	176.453	712.924	689.095	559.826	744.964	668.699	633.364	5	60
10600017	Hmgb3	168.374	156.671	86.1993	192.116	177.091	189.268	155.507	161.894	168.672	124.655	177.427	173.874	91.2898	87.0943	80.5563	204.171	233.65	148.638	184.863	208.098	144.368	5	60
10600852	F630028O10Rik	5600.73	2441.58	939.964	2214.45	2611.69	6206.14	5069.17	5037.98	6208.15	2235.91	3408.88	1909.62	799.808	1171.13	886.627	2224.19	2720.51	1794.63	2587.5	2872.72	2396.57	5	60
10601235	Ogt	1814.18	1387.51	626.371	1625.11	2345.43	1737.41	1872.15	1771.67	1879.75	1342.03	1893.12	1051.39	533.544	773.482	595.49	1878.62	2161.35	1057.02	2479.13	2751.84	1891.24	5	60
10604687	Mmgt1	310.008	394.165	196.597	468.149	431.454	347.773	292.022	289.355	314.302	340.553	445.827	403.349	169.059	248.589	180.805	477.799	368.248	583.131	404.103	492.515	403.545	5	60
10604799	Atp11c	525.885	224.768	125.413	251.398	272.01	575.586	479.765	456.332	606.936	233.984	241.934	200.595	123.322	159.435	100.324	292.774	238.481	227.562	245.433	257.053	319.009	5	60
10606989	Tsc22d3	281.338	586.378	224.24	739.066	557.45	250.91	270.159	296.145	312.085	661.34	649.424	469.44	177.666	264.904	239.577	837.215	947.941	508.664	585.831	489.748	603.77	5	60
10346576	Stradb	425.088	176.749	88.3491	115.682	106.185	412.551	433.962	394.78	461.988	184.753	167.541	178.385	78.4505	85.0339	103.376	129.606	118.94	100.427	118.893	101.073	99.6309	6	63
10350247	Kif21b	1649.13	1146.19	450.454	923.196	788.41	1588.92	1686.66	1666.55	1656.05	1113.23	1232.98	1097.07	404.929	529.059	426.645	1073.63	1141.39	642.086	673.753	873.313	832.886	6	63
10354168	Tbc1d8	1626.77	496.853	203.429	288.212	254.953	1643.48	1660.44	1686.46	1521.77	506.751	511.984	472.75	209.624	213.031	188.52	305.997	317.768	246.21	269.166	305.252	201.699	6	63
10356886	Slco4c1	915.375	396.44	88.1314	254.178	196.741	1113.64	910.443	782.007	885.498	409.834	443.434	342.843	76.2533	116.499	77.057	294.46	261.321	213.41	224.687	168.98	200.574	6	63
10359762	Rcsd1	1256.01	967.027	401.761	621.026	645.313	1224.14	1344.93	1189.57	1270.73	1125.79	1029.17	780.494	375.435	480.72	359.315	619.655	651.998	592.834	632.839	663.967	639.547	6	63
10368806	Smpd2	340.743	360.777	165.856	293.927	260.594	325.626	374.826	311.064	355.066	379.333	338.467	365.746	180.544	161.476	156.496	349.518	350.872	207.062	251.536	260.946	269.612	6	63
10382028	Map3k3	1510.88	2045.29	986.236	1431.81	1220.07	1508.61	1467.27	1595.74	1475.28	2105.25	2204.11	1843.85	858.251	1127.07	991.688	1617.76	1583.89	1145.56	1168.05	1188.13	1308.65	6	63
10389339	Usp32	1509.68	1930.19	920.216	1480.28	1452.74	1605.86	1502.91	1447.06	1487.33	1792.59	2348.75	1707.97	828.024	1111.47	846.696	1508.25	1615.07	1331.58	1409.64	1503.85	1446.3	6	63
10396205	Arid4a	666.108	854.829	370.013	638.689	537.279	762.999	596.272	630.982	685.795	778.411	938.346	855.197	386.77	412.71	317.36	728.11	709.329	504.457	533.767	569.466	510.246	6	63
10396606	Syne2	552.027	135.623	54.0622	70.7595	88.1248	556.628	548.857	553.927	548.737	123.338	195.472	103.471	55.9926	56.4203	50.0168	78.737	70.7815	63.5704	92.9066	98.7326	74.6083	6	63
10412011	Kif2a	498.278	359.477	156.504	287.127	222.347	554.441	479.279	435.092	533.164	376.516	440.526	280.064	133.538	205.409	139.751	340.908	313.807	221.271	252.994	220.072	197.433	6	63
10418218	Slmap	822.798	557.297	241.731	345.215	341.25	933.3	816.37	732.312	821.424	586.091	602.87	489.859	239.041	282.654	209.06	330.283	371.236	335.531	349.734	383.319	296.428	6	63
10424467	Phf20l1	1208.59	830.771	336.176	624.21	635.1	1260.54	1226.4	1084.11	1273.09	783.165	1018.72	718.683	304.135	440.664	283.482	652.732	692.987	537.69	617.147	670.847	618.749	6	63
10424485	Phf20l1	1562.81	997.74	397.16	688.09	731.033	1705.61	1486.73	1485.83	1583.23	974.175	1126.4	905.157	334.876	512.511	365.014	777.448	806.275	519.734	679.792	785.6	731.532	6	63
10429114	Tmem71	1685.8	1696.53	672.646	1281.02	1193.68	2011.85	1737.99	1494.28	1545.79	1886.59	1746.92	1481.6	591.817	754.767	681.333	1307.48	1281.75	1254.38	1190.94	1130.62	1263.15	6	63
10429128	Sla	2295.52	1611.67	706.477	1689.31	957.65	2424.91	2403.13	2219.18	2147.14	1786.59	1834.88	1277.02	688.549	701.148	730.381	1797.2	1759.64	1524.44	997.662	1072.18	821.045	6	63
10430113	Arhgap39	325.068	300.104	100.971	164.525	134.003	311.99	295.298	342.983	353.361	286.803	330.439	285.194	99.7554	105.917	97.4289	181.062	164.493	149.529	123.291	139.958	139.448	6	63
10436253	Senp7	405.718	347.499	152.551	270.92	214.44	454.223	395.046	366.174	412.378	294.714	346.178	411.3	160.734	149.218	148.02	315.557	310.137	203.185	212.964	205.572	225.24	6	63
10439398	Ndufb4	391.096	319.32	152.924	275.17	182.823	435.759	394.383	362.622	375.418	278.867	336.589	346.883	151.476	161.029	146.617	312.466	290.533	229.512	180.109	166.642	203.597	6	63
10443408	Mapk13	1673.55	1025.31	408.228	772.532	668.539	1658.8	1766.22	1770.84	1511.96	966.971	908.478	1226.99	318.198	563.78	379.227	861.064	730.479	733.005	677.606	626.583	703.76	6	63
10451860	Pot1b	161.12	148.478	53.6098	96.9209	91.2372	176.501	156.767	131.072	185.819	187.405	189.084	92.3741	63.8098	44.0599	54.8027	111.665	108.153	75.3868	94.5373	90.7464	88.5284	6	63
10460891	Map4k2	2060.86	2062.59	942.848	1497.34	1495.39	1937.41	2084.86	2222.57	2009.29	1714	2208.94	2317.63	862.848	1014.71	957.297	1698.97	1694.18	1166.32	1566.47	1325.82	1610.11	6	63
10460968	Rasgrp2	1170.96	834.731	293.973	467.407	454.318	1161.34	1173.99	1208.17	1141.33	828.755	822.985	852.751	245.094	335.99	308.505	616.561	495.476	334.262	435.816	415.685	517.621	6	63
10462193	Ndufb4	441.22	370.664	157.482	314.271	202.259	487.344	448.679	409.918	422.817	341.601	387.371	384.854	160.89	178.329	136.125	365.283	324.298	262.023	202.998	180.261	226.117	6	63
10464647	Tbc1d10c	997.173	985.952	461.96	696.314	538.67	917.66	1055.82	1053.34	968.822	1183.7	1136.74	712.3	371.078	541.413	490.705	794.483	778.454	545.882	522.897	524.806	569.577	6	63
10464688	Ankrd13d	344.752	371.498	145.867	250.708	185.555	366.057	314.532	363.042	337.955	378.086	479.893	282.576	131.713	157.839	149.29	308.61	320.455	159.342	189.623	200.576	167.977	6	63
10466606	Anxa1	9063.91	4002.23	1752.05	4349.11	2586.97	10124.1	8993.92	7948.77	9325.12	4749.8	4143	3257.73	1288.91	2308.85	1807.26	5401.41	4468.7	3408.09	2592.72	2629.19	2539.78	6	63
10466814	Foxd4	180.588	237.192	103.462	183.355	116.137	162.727	184.361	171.806	206.343	225.797	242.619	243.589	99.295	114.713	97.2318	252.459	195.769	124.722	124.189	119.164	105.847	6	63
10477311	Asxl1	1265.62	1105.27	475.759	812.855	655.793	1148.9	1306.68	1338.2	1277.17	1177.35	1163.48	985.685	441.929	555.206	438.889	868.717	931.94	663.397	663.802	734.968	578.088	6	63
10478048	Lbp	2135.33	402.639	132.541	314.779	258.212	2198.62	2086.04	1987.98	2280.19	423.217	351.791	438.427	133.166	120.265	145.386	491.519	214.571	295.736	256.22	206.133	325.965	6	63
10479159	Zfp831	439.895	469.315	208.389	324.384	270.034	436.258	433.409	453.691	436.51	387.256	523.612	509.785	192.981	222.777	210.493	391.942	418.111	208.289	273.4	278.198	258.882	6	63
10479335	Osbpl2	1630.12	1817.54	632.407	1046.34	913.415	1693.51	1754.43	1565.22	1518.37	1750.71	1722.98	1990.49	571.775	802.135	551.464	1081.92	1085.47	975.446	977.211	824.292	946.097	6	63
10479463	Slc17a9	602.874	148.302	61.5874	116.084	111.915	573.86	681.905	583.308	578.734	148.24	140.783	156.286	63.1533	57.9982	63.777	142.986	125.983	86.8383	101.611	114.534	120.447	6	63
10495111	Wdr77	1533.43	1294.23	602.451	1043.58	979.001	1450.43	1531.79	1550.28	1605.27	1223.45	1634.74	1083.93	540.007	759.839	532.898	1232.44	1137.78	810.499	912.226	959.175	1072.38	6	63
10497421	Hps3	683.43	557.348	236.626	462.739	453.988	772.635	705.803	610.119	655.698	544.01	623.123	510.738	215.861	243.912	251.64	577.378	565.158	303.652	509.774	522.384	351.371	6	63
10500813	Hipk1	3820.62	2514.27	1137.85	1942.96	1684.19	3671.99	3816.89	3863.16	3935.36	2319.73	2708.25	2529.93	1195.38	1263.27	975.563	2203.4	2068.09	1609.64	1583.3	1596.35	1890.08	6	63
10500911	Mov10	1307.89	1445.5	653.133	1055.69	836.535	1229.86	1333.08	1387.01	1286.76	1242.74	1529.42	1589.1	516.899	961.04	560.865	1046.26	1164.15	965.949	728.868	830.325	967.288	6	63
10501629	Cdc14a	718.83	360.386	172.813	350.915	263.331	789.985	796.742	649.89	652.722	343.649	380.785	357.693	118.063	233.813	186.959	407.998	334.066	317.041	261.613	250.06	279.126	6	63
10503259	Trp53inp1	2925.03	2250.91	736.329	1507.58	1773.02	3006.14	3066.18	2632.73	3016.55	2518.48	2736.25	1654.94	667.675	910.864	656.442	1540.79	1616.96	1375.31	1707.84	1891.55	1725.35	6	63
10503359	C430048L16Rik	331.094	188.444	67.9671	140.974	120.198	367.599	351.579	243.252	382.254	158.063	203.618	207.923	95.877	66.7727	49.0436	172.173	120.516	135.023	116.781	107.831	137.904	6	63
10503484	Fam82b	127.832	156.061	57.3906	140.815	85.3562	149.905	122.522	104.351	139.326	154.47	188.086	130.822	55.2765	57.4167	59.5585	228.075	150.192	81.5112	77.254	86.7196	92.8254	6	63
10504849	Stx17	620.467	631.097	280.389	481.229	318.927	585.541	661.639	581.811	657.527	609.869	872.645	472.296	266.537	329.063	251.332	612.511	534.284	340.541	294.281	319.915	344.568	6	63
10508907	Lin28a	758.172	251.832	60.73	119.04	145.427	706.482	870.619	843.493	636.885	257.037	313.623	198.121	52.8253	62.2514	68.1114	133.197	132.463	95.6076	181.187	150.003	113.165	6	63
10511739	Cpne3	2595.28	914.181	364.702	613.611	435.156	2882.82	2583.3	2380.68	2558.83	1084.29	1019.24	691.31	313.786	472.916	326.887	807.934	620.019	461.211	443.441	387.16	479.964	6	63
10514275	Ptplad2	1748.2	2198.48	697.371	1300.27	1126.43	1888.5	1879.18	1498.23	1756.71	1945.36	2068.02	2641.25	723.129	758.311	618.483	1197.97	1278.49	1435.36	1160.64	1120.34	1099.17	6	63
10519219	Gltpd1	393.89	159.26	75.0926	111.457	91.6705	443.08	522.915	327.144	317.576	153.347	176.655	149.114	73.3278	89.5978	64.4504	114.526	113.521	106.497	122.483	68.0378	92.4407	6	63
10532150	Fam69a	190.954	347.84	156.775	281.956	166.314	239.147	182.899	165.566	183.598	445.372	361.404	261.471	159.773	164.57	146.548	379.911	316.725	186.286	176.308	168.756	154.618	6	63
10535006	BC037034	873.978	551.935	221.201	369.672	273.046	879.327	920.097	878.635	820.749	546.674	632.508	486.262	212.591	245.363	207.494	393.314	372.513	344.801	256.842	275.389	287.801	6	63
10546349	Xpc	270.567	412.364	182.298	361.433	263.963	275.009	268.653	270.917	267.748	433.701	397.757	406.476	174.313	176.518	196.891	507.642	394.261	235.908	290.657	227.379	278.291	6	63
10548437	Klra17	376.153	457.718	113.213	234.9	151.052	469.269	316.214	296.239	455.423	382.554	571.547	438.58	84.9201	166.541	102.603	287.313	268.279	168.153	161.49	154.996	137.694	6	63
10554166	Akap13	1533.32	1587.75	746.353	1301.48	925.657	1598.66	1495.09	1433.47	1613.32	1529.09	1803.08	1451.76	625.415	837.247	793.982	1610.04	1373.08	997.188	952.561	937.407	888.239	6	63
10556302	Ampd3	1551.91	1435.25	711.985	1286.56	989.583	1510.63	1610.37	1612.34	1478.86	1285.87	1540.45	1492.57	763.285	730.871	646.971	1394.04	1219.51	1252.64	980.586	1010.33	978.157	6	63
10558410	Ptpre	1094.34	911.726	453.025	589.278	532.856	1152.15	1068.42	1076.1	1082.7	909.135	980.588	850.115	398.035	516.211	452.501	690.958	661.71	447.55	566.43	562.074	475.215	6	63
10566438	Fam160a2	1702.15	1030.58	348.129	556.451	460.169	1684.46	1749.28	1787.8	1593.5	1203.27	1299.16	700.192	281.534	410.336	365.217	683.423	539.699	467.132	461.198	460.555	458.757	6	63
10568464	Ate1	611.389	373.787	180.09	261.785	263.622	675.077	601.185	550.141	625.798	410.374	401.689	316.813	165.6	208.667	169.025	306.182	280.247	209.081	248.415	317.561	232.241	6	63
10569719	A430078G23Rik	794.357	722.67	337.832	575.523	404.945	764.262	828.371	813.412	773.189	700.752	777.682	692.554	413.345	298.072	312.945	689.68	721.084	383.314	355.374	470.138	397.446	6	63
10578322	Pdgfrl	396.412	345.281	77.9916	154.567	137.649	361.657	380.021	364.629	492.756	228.65	535.759	336.029	78.2474	93.5572	64.8031	171.686	136.442	157.639	121.204	167.572	128.412	6	63
10587012	Ccpg1	2284	3123.43	1407.86	2332.88	2089.86	2274.28	2262.12	2291.1	2308.78	3176.64	3600.46	2664.22	1257.81	1579.31	1404.74	2761.39	2703	1701.01	2096.48	2356.14	1847.83	6	63
10594631	Aph1b	1067.06	370.602	176.611	232.969	243.02	1037.09	878.423	1097.02	1297.23	364.44	386.257	361.594	129.758	194.767	217.974	229.05	248.156	222.452	248.758	225.737	255.592	6	63
10594928	Pigb	379.982	300.071	101.335	218.002	186.371	366.302	442.358	337.595	381.106	267.856	320.384	314.849	88.9329	118.03	99.1344	257.827	276.014	145.587	173.591	224.682	165.973	6	63
10603051	Ap1s2	1065.96	737.038	293.624	471.79	414.01	1322.31	1046.92	877.38	1062.98	871.855	825.174	556.519	254.144	338.984	293.844	567.878	487.913	379.008	441.303	402.619	399.393	6	63
10603708	Cask	767.606	928.568	394.426	914.939	715.623	791.234	716.279	765.925	799.797	867.786	1129.76	816.66	339.694	457.384	394.935	1121.74	1173.63	581.775	663.378	688.344	802.575	6	63
10605143	Arhgap4	1960.74	1461.78	679.043	1156.93	1236.36	1893.39	1985.51	2007.31	1958.65	1258.5	1689.29	1469.23	622.3	747.764	672.865	1242.81	1610.78	773.538	1295.93	1197.39	1217.92	6	63
10351644	Cd244	389.641	1604.06	707.208	2004.49	767.403	386.39	382.988	397.651	391.69	983.833	1861.2	2253.98	530.828	941.745	707.546	2679.41	1721.16	1746.43	702.566	956.165	672.745	8	14
10375402	Adam19	979.876	1113.8	428.354	755.357	305.453	943.567	1016.77	910.558	1055.31	1111.59	1161.27	1070.38	341.498	632.025	364.154	760.982	544.951	1039.26	345.228	298.693	276.376	8	14
10405464	Grk6	1421.49	1023.54	510.851	1054.76	494.017	1467.31	1527.66	1386.98	1313.26	1156.47	1047.7	885.001	414.624	545.864	589.039	1264.85	1043.11	889.4	409.57	538.088	547.071	8	14
10417972	Camk2g	513.753	333.028	133.7	321.74	142.458	559.256	477.002	481.283	542.609	327.009	296.673	380.72	122.635	170.394	114.374	407.809	303.111	269.436	138.212	141.303	148.034	8	14
10435004	1500031L02Rik	600.03	316.556	145.331	272.699	147.518	573.795	620.633	533.739	681.978	356.711	310.648	286.264	135.809	191.131	118.253	307.844	268.505	245.339	163.401	136.563	143.862	8	14
10466794	Fam122a	393.688	649.751	339.003	684.191	342.975	442.182	364.17	384.717	387.76	588.038	539.625	864.455	280.962	400.087	346.584	752.126	602.361	706.943	364.618	310.503	356.356	8	14
10483822	Ttc30a2	80.5905	213.822	86.5496	266.861	65.7865	86.0856	81.4763	71.1713	84.5022	187.347	206.032	253.266	104.813	84.7677	72.9707	357.7	205.836	258.116	61.775	65.2133	70.6742	8	14
10490304	Sycp2	83.11	226.413	72.2533	244.503	90.3095	82.8556	86.0778	67.3738	99.2907	149.772	262.689	295.007	72.8128	80.6962	64.1967	367.203	211.018	188.638	102.565	79.7123	90.0901	8	14
10498371	P2ry12	55.9712	139.491	94.852	150.805	64.2493	50.055	49.4727	60.4526	65.5586	133.024	144.74	140.969	100.296	97.8234	86.9791	171.865	129.371	154.25	60.4701	75.5448	58.0577	8	14
10512827	Gm568	174.198	281.617	134.446	246.718	90.2372	178.58	166.526	161.082	192.226	270.548	261.995	315.094	165.377	127.733	115.046	330.631	235.534	192.844	95.0537	87.2911	88.5559	8	14
10527732	Fry	645.004	465.83	241.658	528.53	267.998	644.024	696.045	631.049	611.852	500.725	514.029	392.73	204.959	307.26	224.095	690.376	599.62	356.654	248.169	232.237	333.978	8	14
10541885	Scnn1a	109.383	227.481	111.079	201.255	84.4591	80.7416	143.261	120.983	102.293	225.751	202.465	257.546	172.795	75.9537	104.428	243.889	219.406	152.335	80.2824	78.0695	96.1254	8	14
10546661	Foxp1	259.895	399.483	277.238	399.907	161.628	290.223	276.999	239.149	237.308	375.02	404.151	420.625	333.745	280.106	227.941	525.014	334.132	364.576	157.447	164.829	162.699	8	14
10571241	Purg	348.569	331.635	89.4026	270.153	144.306	344.139	368.855	321.608	361.608	263.193	292.682	473.492	101.777	83.0029	84.5876	296.217	229.623	289.87	142.073	146.406	144.471	8	14
10346668	Fam117b	971.271	756.657	321.331	389.269	340.016	1041.64	994.261	988.969	868.877	784.118	650.663	849.101	299.224	353.235	313.907	351.435	368.483	455.497	328.148	365.91	327.382	9+22	99
10358421	Rgs18	2327.13	1567.5	496.369	622.381	507.343	2872.06	2201.7	2023.06	2292.57	1667.87	1587.26	1454.83	507.722	633.837	380.023	562.977	624.047	686.218	582.122	427.571	524.666	9+22	99
10365749	Lta4h	1801.07	341.796	109.611	135.152	112.004	1941.01	1734.54	1615.39	1934.81	402.67	373.794	265.288	99.6616	117.782	112.189	157.834	133.151	117.47	133.827	120.79	86.92	9+22	99
10369102	Gm9766	440.694	261.363	124.633	114.336	150.202	492.465	469.246	369.106	442.205	296.119	246.889	244.211	89.5138	159.71	135.418	125.745	96.7137	122.904	153.005	149.258	148.381	9+22	99
10370339	Trpm2	1040.43	1037.02	490.919	371.967	497.687	968.506	1150.99	1109.22	947.696	1141.28	1365.56	715.573	395.908	573.928	520.689	445.911	480.354	240.272	479.991	473.582	542.303	9+22	99
10371888	Tmpo	568.632	547.919	241.161	295.172	307.702	583.032	579.981	526.653	587.077	626.53	615.989	426.222	202.214	264.764	261.969	306.39	301.509	278.386	368.894	374.686	210.776	9+22	99
10382106	Gm885	2319.94	1909.88	614.106	870.941	929.153	2447.54	2517.21	2034.34	2311.18	1598.17	1603.17	2719.03	654.048	683.152	518.327	817.399	946.265	854.12	946.374	894.381	947.712	9+22	99
10384885	Spnb2	766.05	211.263	93.1849	83.8299	113.098	779.335	804.113	713.974	769.672	241.777	203.037	192.08	87.4975	95.988	96.3439	90.7851	90.3573	71.8157	139.786	113.065	91.5312	9+22	99
10385391	Cyfip2	3278.89	1730.84	830.696	661.826	995.322	3210.22	3439.32	3307.95	3164.77	1742.68	1586.68	1875.28	914.576	830.871	754.351	668.245	760.783	570.209	988.215	1018.88	979.303	9+22	99
10388747	BC017647	605.972	691.797	231.462	287.354	266.044	552.369	619.399	755.644	521.547	574.826	523.086	1101.1	238.052	242.784	214.559	266.866	280.706	316.743	219.046	275.236	312.334	9+22	99
10395932	Ctage5	638.996	879.723	394.119	404.669	375.667	714.841	607.723	589.787	650.702	868.465	890.818	880.03	420.575	405.102	359.313	432.282	463.604	330.663	442.081	382.466	313.556	9+22	99
10399696	Rnf144a	2702.47	2814.59	1092	1240.95	978.3	2565.07	2921.05	2661.96	2674.26	2696.75	3025.4	2732.9	862.592	1409.48	1071.05	1379.12	1186.07	1168.29	849.983	870.992	1264.71	9+22	99
10403957	Hist1h4m	1669.99	932.565	459.058	561.599	532.86	1573.82	1759.95	1507.09	1863.21	976.176	810.162	1025.51	535.224	398.892	453.12	478.369	543.835	680.844	476.027	522.164	608.698	9+22	99
10404051	Hist1h4d	1225.36	503.659	220.689	214.368	188.906	1322.58	1279.99	963.537	1382.16	562.44	393.844	576.779	287.798	237.494	157.255	165.371	189.133	314.959	185.807	194.144	186.876	9+22	99
10404067	Hist1h4b	2061.3	1141.46	563.867	652.304	591.156	1944.55	2173.26	1874.73	2278.73	1174.95	1032.02	1226.54	696.116	484.308	531.774	562.985	646.984	762.007	576.963	572.479	625.459	9+22	99
10404496	Nqo2	828.674	259.198	121.329	128.914	126.637	959.391	881.523	649.689	858.221	298.649	249.171	234.01	112.228	118.159	134.688	129.064	111.209	149.265	117.211	130.369	132.903	9+22	99
10406334	Mctp1	1421.57	886.303	437.344	349.101	400.114	1730.05	1342.47	1376.02	1277.85	971.01	973.541	736.493	425.205	480.569	409.369	423.733	387.986	258.789	453.925	388.055	363.642	9+22	99
10408074	Hist1h4k	1731.28	992.337	468.646	578.522	495.896	1646.73	1823.04	1560.85	1917.29	1015.1	887.509	1084.66	574.92	404.368	442.741	502.044	553.676	696.564	467.314	485.481	537.516	9+22	99
10408243	Hist1h4a	1697.03	994.466	487.398	602.083	540.183	1613.53	1813.44	1502.29	1886.81	989.08	918.315	1082.8	576.752	418.818	479.332	555.217	566.083	694.427	490.483	582.673	551.536	9+22	99
10413542	Tkt	3390.5	1475.66	634.61	591.745	841.858	3670.22	3500.62	3100.72	3317.06	1774.63	1467.12	1234.19	494.194	889.153	581.631	581.628	562.257	633.613	898.452	801.862	828.175	9+22	99
10429568	Ly6c1	5593.67	3438.85	1268.73	1403.92	1491.99	5817.57	5840.98	5113.66	5634.14	3034.33	3342.1	4010.12	1064.54	1771.53	1082.92	1525.54	1254.04	1446.43	1324.61	1371.98	1827.52	9+22	99
10429573	Ly6c2	3611.08	1890.78	746.853	930.24	898.637	3807.49	3805.78	3294.09	3562.31	1616.26	1832	2282.88	651.393	997.657	641.035	1089.46	808.298	914.114	750.958	862.89	1119.91	9+22	99
10431697	Abcd2	1528.99	937.573	241.199	297.354	503.343	1495.82	1573.56	1570.84	1478.15	985.295	974.543	858.317	182.451	287.858	267.178	300.227	420.596	208.213	797.945	622.947	256.548	9+22	99
10436100	Retnlg	6776.7	5731.69	2075.52	1826.43	2864.89	7499.12	5927.13	6716.22	7064.68	6039.79	5386.96	5787.39	1367.5	3270.65	1999.05	1344.85	1665.19	2720.66	2690.15	3115.4	2805.65	9+22	99
10438358	2013-09-05	741.102	259.245	130.934	109.631	133.497	808.053	764.833	701.24	696.048	308.048	219.313	257.897	136.125	135.993	121.255	99.2691	113.768	116.673	130.614	134.222	135.708	9+22	99
10448582	Mlst8	776.848	194.335	73.4853	83.3652	82.4953	782.105	823.723	711.664	794.371	226.979	182.801	176.884	64.6712	78.7054	77.9625	83.8505	70.7766	97.6244	81.3091	82.0978	84.1042	9+22	99
10457040	Zfp516	983.185	510.313	252.091	219.896	331.964	991.864	1027.6	1024.51	894.847	611.016	529.057	411.107	218.493	314.859	232.873	213.435	212.038	234.946	348.81	321.968	325.741	9+22	99
10462818	Hhex	565.032	350.714	179.89	142.865	199.509	571.376	602.839	540.973	547.008	408.776	374.541	281.757	169.954	193.764	176.773	167.272	148.977	117.013	253.274	224.03	139.955	9+22	99
10481240	Brd3	675.85	322.243	130.881	175.979	163.736	670.245	694.892	710.477	630.521	355.789	326.057	288.447	110.105	132.197	154.029	198.287	165.324	166.246	149.659	181.718	161.411	9+22	99
10482929	Ly75	1601.55	443.31	164.912	150.447	159.828	1615.57	1671.27	1568.6	1553.4	472.831	413.572	445.518	202.567	155.062	142.784	178.706	161.84	117.742	148.65	151.336	181.49	9+22	99
10483770	Lnp	601.761	264.005	100.752	139.716	126.485	744.087	568.448	513.746	603.439	398.647	271.498	170.013	86.282	125.547	94.4122	149.464	147.473	123.734	146.575	130.858	105.501	9+22	99
10494565	Fmo5	1360.53	369.376	134.665	170.851	203.456	1373.52	1260.35	1374.36	1440.16	431.823	425.064	274.565	117.863	161.3	128.454	179.69	171.337	161.987	217.582	192.731	200.835	9+22	99
10495285	Sort1	1720.73	961.348	301.017	305.718	344.964	1720.27	1835.53	1585.69	1750.95	1020.22	1116.85	779.746	223.836	408.366	298.397	356.908	372.254	215.064	343.115	372.692	321.02	9+22	99
10501007	Bclp2	776.415	129.65	27.9142	45.9362	46.6776	896.1	744.862	672.133	810.007	142.814	154.256	98.9242	19.785	40.2831	27.2908	54.6511	44.5405	39.8209	49.307	43.0171	47.9485	9+22	99
10501244	Ampd2	390.912	306.713	133.807	148.166	147.773	382.957	443.982	372.675	368.528	342.073	324.358	260.047	111.762	182.978	117.151	162.918	150.73	132.458	163.254	150.921	130.971	9+22	99
10502510	Lmo4	2400.13	1429.7	497.589	645.128	548.825	2425.2	2602.19	2185.07	2406.53	1419.97	1290.89	1594.3	452.521	589.104	462.149	674.006	575.744	691.903	580.407	429.371	663.341	9+22	99
10505438	Orm1	453.652	162.506	56.7426	76.3284	73.336	418.433	521.398	377.72	513.957	183.897	139.976	166.718	52.331	53.0926	65.7559	80.4966	79.8483	69.1855	65.3166	75.295	80.1977	9+22	99
10507347	Tesk2	1205.97	441.987	167.07	153.308	158.127	1344.55	1265.99	1177.48	1055.33	543.235	390.371	407.158	192.935	144.048	167.793	167.201	149.984	143.685	141.526	164.67	169.655	9+22	99
10513869	Megf9	2507.87	1146.46	323.137	364.55	368.796	2520.39	2712.88	2392.91	2417.68	1180.6	1115.09	1144.63	294.699	385.525	296.982	376.764	408.683	314.641	411.087	291.346	418.808	9+22	99
10530641	Usp46	1163.22	477.446	139.25	162.991	197.201	1178.31	1109.52	1177.33	1189.49	600.193	496.838	364.98	111.984	198.406	121.528	158.565	197.197	138.478	212.274	232.055	155.684	9+22	99
10533026	Prkab1	2181.82	1724.61	754.312	1011.08	933.551	2357.82	2331.78	1979.4	2082.3	1652.66	1615.48	1921.28	736.354	871.544	668.772	991.599	976.144	1067.84	891.249	963.841	947.129	9+22	99
10533345	Aldh2	4316.55	1795.59	691.497	584.913	869.723	4279.25	4429.82	4342.64	4217.35	2431.3	1696.66	1403.43	559.317	879.404	672.241	597.439	611.807	547.476	751.614	868.79	1007.47	9+22	99
10543737	Copg2	1253.08	548.148	224.219	301.542	293.771	1388.64	1261.14	1155.84	1218.06	558.876	547.54	538.224	157.072	311.929	230.072	313.382	321.492	272.143	345.365	298.994	245.52	9+22	99
10552760	Pnkp	1743.49	902.689	440.675	469.129	551.433	1743.46	1769.54	1735.89	1725.36	981.09	786.973	952.677	366.297	575.364	406.048	486.878	491.436	431.507	603.872	592.746	468.451	9+22	99
10553913	Mcee	565.827	290.896	131.439	123.068	128.827	620.427	600.915	455.613	603.439	311.628	269.582	293.013	174.578	142.152	91.5014	116.934	120.637	132.134	119.816	139.869	127.581	9+22	99
10554017	Lins	473.766	379.195	121.22	149.971	118.955	535.904	499.186	396.998	474.37	379.427	332.099	432.705	100.887	155.58	113.485	146.565	114.47	201.048	110.4	122.056	124.918	9+22	99
10564436	Asb7	588.92	363.387	98.6465	157.036	131.611	645.483	563.359	531.747	622.087	412.07	381.419	305.306	64.545	140.091	106.163	167.824	134.581	171.458	124.402	153.803	119.146	9+22	99
10564448	Asb7	825.156	476.589	100.121	173.198	132.449	959.255	813.351	751.394	790.793	569.195	514.619	369.56	54.0221	163.129	113.888	188.869	130.965	210.043	138.642	153.129	109.445	9+22	99
10567797	Xpo6	1725.77	2441.37	1158.35	1379.21	1375.75	1763.73	1820.7	1707.87	1617.37	2377.52	2625.98	2330.7	1064.32	1323.91	1103.04	1456.88	1656.52	1087.09	1385.44	1385.34	1356.67	9+22	99
10568714	Mki67	514.057	141.026	69.8007	67.1178	70.4143	460.986	431.095	547.888	641.347	136.455	121.174	169.629	68.0016	76.8231	65.0981	65.823	69.7326	65.8717	74.5452	70.5883	66.3484	9+22	99
10570373	Tfdp1	2078.77	787.836	316.842	327.414	279.864	2298.52	2013.47	1969.1	2049.11	854.023	791.282	723.613	286.083	377.272	294.703	365.929	266.412	360.031	248.158	311.084	283.946	9+22	99
10586933	Nedd4	781.136	222.34	92.4675	89.8074	151.498	810.206	843.999	715.069	761.413	252.63	246.995	176.148	83.4551	97.2977	97.3671	88.153	73.2683	112.146	137.453	126.461	200.036	9+22	99
10588357	Acad11	624.548	180.182	84.0754	74.8112	81.2944	622.159	635.92	599.94	640.992	262.751	167.239	133.123	95.7962	84.8916	73.0791	91.9585	64.548	70.5384	86.7244	81.9026	75.6385	9+22	99
10593293	Ncam1	377.231	157.469	81.5941	70.6702	71.7176	381.784	290.233	415.598	439.734	152.251	176.657	145.176	81.4653	82.7647	80.5673	77.191	70.6751	64.6959	80.646	66.6587	68.618	9+22	99
10596442	Ppm1m	1866.05	680.94	323.292	324.73	311.773	1827.11	2019.37	1778.31	1847.99	741.775	681.342	624.725	298.302	348.862	324.694	357.539	319.341	299.909	348.617	299.699	290.056	9+22	99
10604713	Arhgef6	753.583	421.417	154.992	151.165	128.522	869.55	722.004	681.719	753.504	424.684	450.752	390.96	159.507	174.13	134.053	188.383	149.129	122.955	119.039	138.503	128.76	9+22	99
10605357	Gab3	339.266	340.785	141.214	130.259	120.421	398.496	316.762	313.113	335.201	299.144	295.239	448.111	145.384	138.31	140.043	150.415	122.457	119.992	111.835	110.213	141.678	9+22	99
10351491	Olfml2b	1432.52	354.751	136.238	115.328	110.547	1533.77	1404.96	1485.76	1315.29	446.93	339.606	294.142	113.457	175.996	126.636	118.515	109.101	118.63	123.473	108.897	100.474	9+22	99
10361381	Syne1	2535.82	522.869	136.512	127.983	170.615	2413.12	2584.28	2467.05	2687.7	499.537	646.208	442.832	135.599	159.462	117.654	129.546	120.01	134.837	180.523	173.8	158.297	9+22	99
10361509	Syne1	2218.36	575.158	232.23	157.667	216.314	2215.3	2266.57	2206.69	2185.68	649.575	637.237	459.654	262.52	254.972	187.11	161.075	148.538	163.816	208.224	230.788	210.625	9+22	99
10374248	Abca13	1659.35	250.314	51.6931	65.7397	58.8107	1700.21	1712.56	1547.18	1682.92	284.027	275.046	200.765	36.8696	50.2202	74.6021	66.9344	55.0653	77.0824	59.3108	58.8798	58.2463	9+22	99
10376332	4930438A08Rik	1609.76	368.83	74.1123	86.1173	98.5071	1744.46	1668.43	1515.48	1522.38	447.347	370.601	302.64	75.0077	78.5551	69.0862	75.2571	81.7126	103.857	94.8049	85.812	117.496	9+22	99
10397645	Gpr65	654.072	380.478	162.282	84.2506	81.4074	729.57	622.452	568.12	709.398	485.574	491.951	230.575	124.433	207.815	165.273	85.4707	104.232	67.1277	77.1594	80.3861	86.9806	9+22	99
10403060	Ighv1-72	284.714	287.649	88.048	84.0008	83.5145	336.315	315.586	225.991	273.957	360.641	287.815	229.299	88.2426	96.0888	80.5021	93.4091	90.0692	70.4507	88.7995	78.9427	83.0929	9+22	99
10403941	Hist1h3h	3090.9	1170.19	496.363	390.63	331.641	2769.58	3363.39	3035.16	3228.25	1193.76	1020.73	1315.06	506.48	468.731	515.125	364.918	389.448	419.422	355.65	305.604	335.601	9+22	99
10404028	Hist1h3g	3100.53	1208.95	510.72	404.667	343.228	2784.58	3352.17	3055.36	3240.39	1255.99	1056.35	1331.79	542.476	470.988	521.385	371.949	401.062	444.221	359.763	308.983	363.744	9+22	99
10404049	Hist1h3d	3152.65	1198.16	478.869	372.394	321.361	2819.42	3404.77	3138.7	3278.72	1241.76	1033.56	1340.2	493.443	454.976	489.13	349.855	379.245	389.224	328.541	305.848	330.281	9+22	99
10404065	Hist1h3b	3263.71	1233.08	493.646	393.815	336.919	2896.13	3510.37	3246.08	3438.09	1279.61	1064.76	1376.11	509.193	470.193	502.445	374.01	396.182	412.191	351.645	314.308	346.03	9+22	99
10406905	Ccdc125	1270.88	428.838	104.558	82.0767	83.1164	1375.88	1258.99	1210.25	1244.35	538.714	480.33	304.776	99.9302	96.1728	118.939	71.9018	78.145	98.4055	96.3008	86.365	69.0387	9+22	99
10408083	Hist1h3i	3110.13	1205.45	500.434	406.717	342.735	2791.93	3353.9	3088.89	3234.88	1254.57	1040.5	1341.86	510.921	474.141	517.342	367.036	392.726	466.743	364.462	310.25	356.049	9+22	99
10408202	Hist1h3e	3087.87	1184.87	485.85	383.806	330.66	2759.73	3341.4	3045.56	3237.22	1238.43	1031.85	1301.73	525.11	457.116	477.783	359.597	387.75	405.48	357.528	302.023	334.809	9+22	99
10408239	Hist1h3c	3144.54	1217.69	494.444	392.066	344.911	2768.19	3392.6	3141.06	3314.56	1254.42	1060.47	1357.29	508.114	466.682	509.764	372.976	391.916	412.291	361.981	309.194	366.609	9+22	99
10408246	Hist1h3a	3080.36	1209.67	505.088	428.97	358.659	2734.34	3335.99	3059.81	3225.77	1230.47	1079.32	1332.85	523.979	470.913	522.211	400.786	413.284	476.563	365.898	310.495	406.097	9+22	99
10408557	Serpinb1a	2207.29	344.836	51.1813	74.7363	51.7997	2506.97	2172.32	1943.39	2242.85	487.567	324.456	259.208	36.3576	53.7133	68.6526	70.8106	56.6281	104.103	59.9373	40.9294	56.6565	9+22	99
10441178	Itgb2l	2328.22	606.612	125.208	125.789	220.337	2344.5	2452.62	2206.72	2315.65	685.439	593.648	548.576	98.1765	172.159	116.134	120.549	126.226	130.802	237.881	218.64	205.672	9+22	99
10476207	Atrn	1974.18	833.754	373.952	270.964	249.044	1863.72	1799.75	2046.4	2212.92	851.699	1332.18	510.815	244.276	583.715	366.748	296.973	235.715	284.205	262.384	265.062	222.098	9+22	99
10480090	Itga8	87.6181	136.392	55.4921	45.6351	45.7921	114.79	93.9036	69.246	78.9576	208.344	130.969	92.9855	46.35	59.9219	61.526	45.18	57.4854	36.5927	46.0211	46.638	44.7378	9+22	99
10483786	Mrpl23	609.239	347.074	125.198	109.391	94.3391	690.811	676.212	494.438	596.48	377.906	364.512	303.509	123.262	146.636	108.573	101.109	157.123	82.397	124.366	83.3783	80.9696	9+22	99
10491952	Mgst2	1644.64	434.088	109.972	83.6953	127.087	1773.03	1735.83	1493.24	1591.95	583.888	399.378	350.769	110.197	159.82	75.5172	74.2067	74.9447	105.419	152.058	105.016	128.541	9+22	99
10494402	Hist2h3c1	2214.45	908.138	390.82	308.619	263.962	1985.25	2386.42	2225.19	2281.03	961.517	729.799	1067.32	467.415	345.559	369.578	295.899	291.894	340.33	267.576	251.528	273.27	9+22	99
10494405	Hist2h3b	3074.99	1203.68	456.776	345.46	317.159	2726.52	3374.07	3118.95	3116.05	1241.11	1008.15	1393.8	509.289	423.567	441.799	332.956	329.824	375.425	325.501	302.174	324.356	9+22	99
10498775	Golim4	793.02	214.032	54.9377	42.7395	58.994	905.186	804.192	703.493	772.288	262.849	193.343	192.93	54.9184	52.7084	57.2815	44.2147	45.6434	38.6851	71.9296	54.6509	52.2297	9+22	99
10502335	Bank1	173.736	135.607	60.8434	43.3847	44.1214	210.779	201.333	120.843	177.664	188.87	142.144	92.887	81.1935	52.3196	53.0218	46.0023	42.8404	41.436	42.1481	44.6261	45.6646	9+22	99
10531952	Abcg3	88.7868	166.242	53.5213	38.879	30.4685	99.5153	95.8366	78.6372	82.8598	232.654	183.333	107.714	53.028	56.9196	50.7941	37.6917	42.2829	36.8753	25.4947	37.7806	29.3654	9+22	99
10542164	Clec12a	2080.57	1055.06	327.297	201.739	193.768	2691.92	1890.58	1782.1	2066.06	1353	914.724	948.94	264.226	316.004	419.911	207.757	267.628	147.666	326.829	164.952	134.948	9+22	99
10555118	Pak1	505.605	340.868	127.954	111.628	116.036	616.873	494.351	441.344	485.553	384.235	313.353	328.948	132.931	132.558	118.885	123.716	88.4697	127.085	130.33	75.9174	157.906	9+22	99
10556491	Far1	1816.16	909.4	366.92	265.634	352.951	1859.08	1845.9	1757.76	1803.63	1097.21	908.147	754.776	384.323	391.638	328.196	246.585	242.369	313.622	383.999	338.243	338.519	9+22	99
10559233	Mrpl23	626.792	362.307	123.207	102.868	85.7428	711.178	684.36	517.314	613.024	414.457	370.21	309.958	121.179	143.146	107.82	101.747	126.652	84.4698	118.484	67.0882	79.3023	9+22	99
10560886	Cd177	6952.62	2134.5	403.477	559.364	695.41	6669.97	7476.29	6610.18	7088.78	2533.87	2200.43	1744.2	274.845	644.885	370.584	404.145	502.195	862.328	861.438	636.093	613.732	9+22	99
10571865	Scrg1	909.962	478.556	122.253	63.5106	56.085	1055.16	1063.7	801.028	762.62	507.908	382.278	564.459	102.446	159.069	112.124	61.6412	74.3621	55.8877	50.4495	57.3974	60.9243	9+22	99
10578324	Mtus1	1120.85	1317.07	360.448	409.497	338.133	1260.84	984.592	1116.78	1138.42	1276.28	1365.42	1311.04	265.984	466.408	377.491	415.176	377.868	437.703	342.916	317.386	355.212	9+22	99
10582981	Tfdp1	1699.98	766.454	254.301	256.434	193.411	1674.36	1701.31	1776.76	1650.12	837.448	875.478	614.123	224.997	345.774	211.387	243.922	242.125	285.519	180.012	193.836	207.352	9+22	99
10583100	Mmp8	8958.39	4337.8	1434.33	659.475	1615	9950.92	9021.73	8685.83	8259.52	4409.09	4431.34	4177.57	1147.34	2166.02	1187.39	455.323	567.572	1109.83	1869.18	1504.8	1497.57	9+22	99
10585860	Adpgk	5710.65	1731.17	232.801	183.245	175.924	5926.19	5575.34	5780.39	5568.5	1846.45	1877.96	1496.21	182.495	374.321	184.697	171.048	168.405	213.613	225.899	162.113	148.678	9+22	99
10589703	Ltf	9951.19	3626.5	142.498	89.8758	150.882	10274	9400.4	9846.8	10311.4	4085.14	3805.45	3067.96	126.321	168.389	136.03	95.6468	77.8264	97.5285	177.83	130.048	148.527	9+22	99
10597098	Camp	5659.04	943.687	88.1276	75.7714	82.9234	6047.17	5531.58	4931.98	6216.56	1434.95	1037.62	564.429	92.9437	98.4314	74.8139	78.6258	79.8815	69.2635	79.2318	85.8881	83.7914	9+22	99
10597920	Zdhhc3	1551.97	716.088	342.744	222.409	200.902	1612.68	1683.01	1474.47	1449.66	724.79	703.164	720.495	301.231	405.474	329.644	237.607	200.619	230.795	210.429	205.54	187.478	9+22	99
10607752	Bmx	818.283	352.401	97.6254	74.5162	56.6565	1117.95	832.913	589.752	816.435	505.198	418.453	207.015	69.4489	161.407	83.0045	88.8145	86.4565	53.8854	66.9644	67.1597	40.4387	9+22	99
10607868	Tlr8	446.973	538.589	152.241	83.4144	75.3947	442.155	430.541	463.122	452.731	600.495	606.08	429.273	132.401	174.522	152.704	71.2837	73.8088	110.312	98.4701	80.0075	54.3985	9+22	99
